# Supplementary material for: Microbiome drives age-dependent shifts in brain transcriptomic programs at the single-cell level in Drosophila
Source: NPJ Biofilms Microbiomes. 2025 Aug 12;11:162. doi: 10.1038/s41522-025-00781-z (PMC12344059; doi:10.1038/s41522-025-00781-z)
Supplement: Supplementary file 2 — Supplementary_Data_S1 [file 41522_2025_781_MOESM2_ESM.csv]

gene	cell_cluster	normalized_expression_value_old_axenic	normalized_expression_value_old_conventional	normalized_expression_value_young_axenic	normalized_expression_value_young_conventional
Myo81F	0	1.013691690299981	1.6785777233929262	1.830392612750068	1.4274588230261185
CR41571	0	0	0	0	0
CR12798	0	0	0	0	0
lncRNA:CR46123	0	0	0	0	0
lncRNA:CR46122	0	0	0	0	0
CR40182	0	0	0	0	0
Pzl	0	0.19759623012207758	0.2776207577582684	2.0694678377041216	0.3635041802980734
lncRNA:CR45220	0	0	0	0	0
spok	0	0.03224007369853271	0	0	0
Parp	0	2.054910749295308	1.8132345008021462	2.6212136565237634	2.3885315897559485
Alg-2	0	0.8564158961385581	0.4609487623133794	0.6955499451654379	1.6905989522282519
lncRNA:CR46141	0	0	0	0	0
Tim17b	0	2.2225609803485575	2.3078298208055785	1.2304331964979218	1.0207130996595009
CG41128	0	3.0610152125528356	3.672679018534628	2.938920785074237	5.095330871204174
CG41099	0	0.7844735609586864	0.531623166766458	0.9017225258588986	0.3054528601973857
CG42402	0	1.2462794505312382	0.9440393383624478	1.722925437659157	4.135813530223427
Gfat1	0	0.0062083034817407585	0.05198180636777129	0.0754034082340522	0
lncRNA:CR41601	0	0	0	0	0
CG40198	0	0	0	0	0
lncRNA:CR46431	0	0	0	0	0
CG12581	0	0	0.04137702747434625	0	0
CR33294	0	0.018299668044021684	0	0	0
Dsk	0	0	0.2857277771157437	0.07998720204767237	0
beta-Man	0	0.1236974192759655	0.11274743120025973	0.023155116122907358	0
CG14636	0	0	0	0	0
aux	0	0.08387618268179717	0.3638286689816448	0.22486890207654842	0
CG31516	0	0	0	0	0
DhpD	0	0.034555803588663565	0	0	0
CG14641	0	0.25921255368927854	0.28950010698299555	0.10044194455604658	0.27184993883376374
abs	0	0.06550075505851964	0	0.07055171440666008	1.4847318778104903
Gel	0	0.6040644437551025	0.7167273303376845	0.34844615708855314	0.3239390994493036
asRNA:CR46255	0	0	0	0	0
CG14642	0	0	0	0	0
CG34305	0	0	0	0	0
TwdlU	0	0	0.04873294346978558	0	0
TwdlF	0	0	0	0	0
TwdlG	0	0.18694680070361674	0.07003536786076968	0.07583801001061731	0.4110996916752313
CG14644	0	0	0	0	0
TwdlV	0	0	0	0	0
Or82a	0	0	0	0	0
CG1092	0	0	0	0	0
CG9766	0	0.04499190972066282	0.04545041359876376	0	0
lncRNA:CR45597	0	0	0	0	0
cpx	0	15.365465522201514	18.046226956140135	14.056291775100034	17.19192688379589
Nepl11	0	0	0	0	0
mir-929	0	0	0	0	0
Vps24	0	0.8889136337565885	0.7332732414467475	0.6893904135769077	0.3239390994493036
MP1	0	0.015464172604908944	0	0	0
asRNA:CR46140	0	0	0	0	0
Suv3	0	0.07394095689954959	0.16731092072835035	0.16111373086303618	0
Syt14	0	0.22695562696245974	0.35727812785391244	0.24028020499988087	0.43888523151195963
CG9795	0	0.44556663309468797	0.2825993762646778	0.24871942281813736	0.4245383145828911
CG9776	0	0.34424235643065276	0.3093768293775435	0.5341901096119052	0.9131756646313334
Skp2	0	0	0	0	0
CG14645	0	4.586859621134209	0	0.17543859649122812	0.38299502106472616
CG1103	0	0.048523781830320856	0.10148352024653781	0.012430698853889567	0
hkb	0	0	0	0	0
CG1090	0	0.9994210299650997	0.7558337725685209	0.873314033044261	1.19926337830571
lncRNA:CR44922	0	0.8352359914036281	1.2007842574122924	0.27364446670018977	0.3791828609346858
Sfxn1-3	0	0.20849059357977826	0.40722826806203377	0.18604708851810392	0.4676174888940847
Cont	0	0.16557293714754565	0.2140204967592792	0	0
tub	0	0.23732906863746578	0.2646164128103023	0.09367675215769533	0
CG14646	0	0.017039432655050323	0.039291958900611	0.06907031357922364	0
CG34112	0	0	0	0	0
asRNA:CR46139	0	0	0	0	0
asRNA:CR45999	0	0	0	0	0
CG9855	0	0.23989878226564676	0.2095580216034024	0.0924603887953399	1.110948354027109
CG9853	0	0.17265629947850175	0.32301277243691506	0.09027715085311905	0
CG14647	0	0.2757636531918468	0.4367388012499726	0.12835669524771812	0
lncRNA:CR45187	0	0	0.021073705284231598	0	0
lost	0	2.2366115271448868	2.8301785938435624	0.9458794618937308	1.2351187603199492
CG32944	0	0.20465892237209254	0.4324031816559135	0.19884232980548866	0
CG31528	0	0	0	0	0
srl	0	0.16392636119110965	0.13057905328605507	0.07170514842965725	0.38299502106472616
CG31525	0	0	0	0	0
eIF3a	0	0.27597665996223725	0.42557524846145844	0.23897174636364038	0.18959143046734284
CG1074	0	0.13235840807491814	0.06820482853371848	0	0.2655337227827934
asRNA:CR46138	0	0	0	0	0
CG9804	0	0.1812711399420096	0.11148852548202041	0	0
asRNA:CR44134	0	0	0	0	0
CG14650	0	0.07450654903670231	0.10013739254490221	0	0
CG31522	0	0.7850275244602589	0.7614743127039002	0.5348353784734857	1.3639197108099144
asRNA:CR43629	0	0.03685667516991242	0	0	0
CG31523	0	1.3124959294351533	0.2893883266925397	0.3997680241363438	0
CG14651	0	0	0	0	0
Fip1	0	0.3097041256468674	0.84002578984634	0.0832778147901399	0
CG34357	0	0.962546089321372	0.7250570033832124	1.1190202819651054	2.633297319920666
CG34425	0	0	0	0	0
lncRNA:CR31526	0	0	0	0	0
Mur82C	0	0	0	0	0
CG32945	0	0	0	0	0
lncRNA:CR45558	0	0	0.04976981460744061	0	0
lncRNA:CR44317	0	0.2294069971272925	0.13400080786054247	0	0.30988534242330346
5-HT2A	0	0.17161991401821428	0.13017948139556929	0.2686541563146053	0.4315925766076823
lncRNA:CR45673	0	0	0	0	0
CG9775	0	0.7306524115072213	1.0114394826978517	0.7948656397583718	1.1946258494902318
sisRNA:CR46358	0	0	0	0	0
MED31	0	0.47132445286324115	0.46307305080853406	0.08314625426124553	0
slx1	0	0.010116256014114202	0	0	0
Dlip2	0	0.15558610694080005	0.30114724653389013	0.10044194455604658	0.30988534242330346
rpk	0	0	0	0	0
asRNA:CR44155	0	0	0	0	0
Karybeta3	0	0.3216020155149465	0.5927369846679755	0.5293235738832502	0
spartin	0	0.025935744942529038	0.382067724126339	0.14322747440223144	0
smash	0	1.1635816858422154	0.7786139118051816	1.6999061095446308	3.0017327496423736
lncRNA:CR44156	0	0	0	0	0
lncRNA:CR44157	0	0	0	0	0
CG33927	0	0	0	0	0
eIF3f1	0	2.7301221861435394	2.904587192497244	2.5493803275533042	2.755922064946075
lncRNA:CR44923	0	0	0	0	0
Nep2	0	0.037216460434907825	0.05996690985890042	0	0
tacc	0	1.8114818282672625	2.613798844171084	1.2374802957441848	1.5441701129835055
asRNA:CR46137	0	0	0	0	0
mir-9384	0	0	0	0	0
atms	0	0.3307050419807899	0.2736256402550105	0.25745464621695147	0.12111669593653485
CG44098	0	0.18464423237693572	0.1813768262177435	0.18078194236290768	0.30988534242330346
CG44088	0	0	0	0	0
CG14655	0	0	0	0	0
CG17387	0	0	0	0	0
ctrip	0	0.9020124894766995	1.31171352127219	1.8251959520501748	2.006867195096911
Hus1-like	0	0	0	0	0
CG1129	0	0.08857159212458196	0.20646411046328675	0.24769020046007367	0
BBS5	0	0	0	0	0
CG14657	0	0.19509769716660452	0.1508320011231662	0.43595726955698383	0
CG14658	0	0	0	0	0
CG14659	0	0	0	0	0
opa	0	0.0998887752007992	0.017685342388228636	0	0
laf	0	0	0	0	0
lncRNA:CR45580	0	0	0	0	0
Gnf1	0	0.1201912855846387	0.16245617084711145	0.12743010210938865	0
Cdep	0	1.2599477497401137	2.4812708312452654	1.724951016572617	5.075110918868431
lncRNA:CR45188	0	0	0	0	0
snRNA:U1:82Eb	0	0	0	0	0
Ubc6	0	0.8972365928624796	0.8127694434083101	0.8467026072323541	0.14379178948882018
CG14661	0	0	0	0	0
CG2016	0	0.4876965156185849	1.765249835944819	0.2962741519078236	0.30988534242330346
CG1124	0	0.929503279210797	0	0	0
CG14662	0	0	0	0	0
asRNA:CR43478	0	0	0	0	0
lncRNA:CR43424	0	0	0	0	0
plh	0	0.033944520426020613	0.025592793069471643	0	0
lncRNA:CR45585	0	0	0	0	0
lncRNA:CR46352	0	0	0	0	0
lncRNA:CR43635	0	0	0	0	0
lncRNA:CR45588	0	0	0	0	0
corto	0	1.9762901211361943	0.7727988437525415	1.2022197144961024	1.6451878256100898
CG43131	0	0	0	0	0
CG12007	0	0.13652726822623415	0.06971083306345806	0.0904322662325918	0
CG12589	0	0	0	0	0
dpr16	0	0.17362494429677588	0.23273463309191494	0.46550983615324065	0.4315925766076823
CG12590	0	0	0	0	0
CR46401	0	0	0	0	0
cno	0	0.3897748872489185	0.5094263589779997	0.7450884820424607	0.9086515466556209
snRNA:U4atac	0	0	0	0	0
Prosbeta2R2	0	0	0	0	0
CG1116	0	0.11399479950714356	0.3201759678875478	0	0.54839594187003
Sccpdh1	0	0.1303032030451538	0.1664377737660977	0.12041240111415549	0
CG14664	0	0	0	0	0
Vps37B	0	0.29137159126922957	0.5110428699520982	0.16625377680384684	0.30988534242330346
Kat60	0	0.15583293190302908	0.04164622964510853	0.06764984440535785	1.091291535201441
Mms19	0	0.057902649682221474	0.09733942435939277	0	0
rtp	0	0	0	0.10025062656641606	0
CG12163	0	0.7098890239290682	0.7314071120478836	0.41614154729116537	0
CG33293	0	0	0	0	0
asRNA:CR44019	0	0	0	0	0
CG1113	0	0.02591392504417716	0	0.1050182591473486	0
CG12173	0	0.24997769429955752	0.2871237199567143	0	0
Hph	0	0.18660961421358244	0.22687010240937505	0.11113116102474598	0
Tim17a2	0	0	0	0	0
lncRNA:CR45793	0	0	0	0	0
CR45033	0	0	0	0	0
mtd	0	4.4334710152554315	4.3899278438370315	7.229088619331524	7.894358130612817
CG31538	0	0.0202325120282284	0	0	0
Tim17b1	0	0	0	0	0
CG11999	0	0.2624284676107308	0.28968383637601924	0	0.37643515904385466
CG1161	0	0.7214082761965009	1.0333876451310002	0.5114835313596726	0.463070155128502
Prosbeta7	0	0.3119179452145116	0.4120713792102984	0.14433847705446406	0
Cerk	0	0.06655062260663493	0.11859253713890307	0.2111865286627584	0.48673643222195173
lncRNA:CR44103	0	0	0	0	0
CG31542	0	0	0	0	0
CG34277	0	0	0	0	0
RpII18	0	0.42144968281302475	1.0051482481391276	0.5427192611655345	0.6733895227213769
hd	0	0	0.0463510162460312	0	0
CG14667	0	0.2553949799681378	0.03311294716234047	0.012430698853889567	0.12111669593653485
7B2	0	4.447146071202529	6.253824009304788	4.363218758153507	3.6276948455613383
kkv	0	0.01894176165960139	0	0	0
CG14668	0	0	0	0	0
tRNA:Arg-TCG-4-1	0	0	0	0	0
CG1172	0	0.30928057889399924	0.14302039374571882	0.10615085627194004	0
Or83a	0	0	0.05252652589557727	0	0
CG2663	0	0	0	0	0
Orco	0	0	0	0	0
CG14669	0	0.7263364780707141	0.9165630945520374	1.082719529708917	0
CG12147	0	0	0	0	0
PEK	0	0.09312551571289249	0.0676410471712474	0.07333020861760994	0
RpL35A	0	14.292850801175339	9.895467744001015	5.199140943538859	5.0833016844181484
POLDIP2	0	0.3460275469098768	0.4534481840203514	0.297631617774466	0
mRpL44	0	0.17334894070439444	0.34707812761876483	0	0
Snr1	0	0.14144625884318895	0.12072773633968181	0.09423595048115496	1.0401589121183703
CG45100	0	0	0	0	0
HDAC3	0	0	0	0	0
Hcs	0	0.11807611260202164	0.2234714662257023	0.14954597184435964	0.12111669593653485
ksr	0	0.020406330860086037	0.05423140540687112	0.2386928820842201	0
CG31550	0	0.3337930545890698	0.46738825809649476	0.34310437463846777	0.5475559283459165
NKCC	0	0.08591415869899274	0	0.07180297264306741	0
Nmdar1	0	0.5012774015839959	0.4960315741238194	0.48516175620866275	0.4012841091492776
Itp-r83A	0	0.44211594948163213	0.64482010447137	0.8162139858513631	0.4189359028068705
CG43845	0	0.029059830961117195	0.046046875719482426	0	0
CG2519	0	0.7488257912871198	0.5827374966165848	0.9914422011918411	0.5347973325369133
mia	0	0.058933346653104984	0.0894760556770412	0.0673038093956118	0
Pcmt	0	0.5464436374279908	0.43173252848757565	0.4103238620868033	0
Snm1	0	0.047854319686049994	0.018313005896787898	0	0
Pi4KIIalpha	0	0.10795088939402972	0.3570158255421961	0	0
snoRNA:Pi4KIIalpha-a	0	0	0	0.07572889057175314	0
asRNA:CR46136	0	0	0	0	0
CG14671	0	0.16787032269722604	0.24643029984390818	0	0
CG12746	0	0.21370813410717307	0.27557931082879467	0	0
CG2931	0	0.196772677189518	0.18363222167395973	0.1448066080380705	0.463070155128502
Rheb	0	0.7502247318261503	0.7170938931471534	0.4262427460043634	0.779600232776118
CRMP	0	0.6501748032332709	0.8600727004564032	0.4638355862676404	0
CG2926	0	0.5232857445628835	0.7308425853218256	0.7552679286957259	2.5872723757749
scaRNA:MeU4:25F-C137	0	0	0	0	0
Rev7	0	0.02832679839753005	0.21121952748568987	0	0
noi	0	0.0355679243482952	0.15166433354410813	0.20380566133851985	0
Vha26	0	2.4679444346111192	3.3900194500307066	2.046007566924199	0.7940947127399575
kra	0	1.9178734693391084	2.0917874913035925	1.1743248414133534	0.9165997910634899
snoRNA:Psi28S-3385b	0	0	0	0.10121457489878544	0
snoRNA:Psi28S-3385a	0	0	0	0	0
snoRNA:Psi28S-3091b	0	0	0	0	0
snoRNA:Psi28S-3091a	0	0	0	0	0
snoRNA:Psi28S-3571	0	0	0	0	0
snoRNA:Psi28S-3186	0	0	0	0	0
snoRNA:Psi28S-2442b	0	0	0	0.07055171440666008	0
snoRNA:Psi28S-2442a	0	0	0	0	0
CG1427	0	0.17966245620365842	0.2733758761455458	0.12536640738086008	0.4645760743321719
asl	0	0	0	0.03546602354943964	0
Rga	0	0.29505657774881033	0.2520218405022637	0.43772593206021415	0.40526849037487345
asRNA:ASTR	0	0	0	0	0
sisRNA:1	0	0	0	0	0
asRNA:CR46135	0	0.050897206681845865	0	0	0
Atu	0	0.06085035287318996	0.32226376261794937	0.2024411285625745	0
Spec2	0	0.0865864781583916	0.11962694471322274	0.22321003135513165	0
CG2911	0	0.02297480934488733	0.05348737697903295	0.09027715085311905	0
RpL13A	0	13.544272858959413	10.255342578402104	5.3066275750272185	3.040524072789954
snoRNA:Me28S-U2134b	0	0	0	0	0
snoRNA:Me28S-U2134a	0	0	0	0	0
CG31551	0	0	0	0	0
CG31549	0	0.11326783477624502	0.4150338948757472	0	0
CG12171	0	0.11913879456542167	0.2111639740087738	0	0
CG31546	0	0	0	0	0
CG31548	0	0.1254409253946588	0	0	0
CG12170	0	0.09563847067364661	0.11136768858460433	0.046576618537494174	0
MTA1-like	0	0.3444338879179417	0.297188123839657	0.5543350226459844	0.5948599208422163
Sec23	0	0.22683730792395923	0.2575813787929228	0.209748638585714	0.5423006621394245
elm	0	1.5344849927782729	1.5039522078772842	0.6484180534281121	0
MED27	0	0.030137215707963304	0.05167558070433816	0.12117021246723671	0
CG2182	0	0.47691782310224323	0.50182793344145	0.11658730772230351	1.3851781890634804
asRNA:CR44093	0	0	0	0	0
Wdr33	0	0.13857785217169794	0.25395295273929486	0.099304865938431	0
asRNA:CR46134	0	0	0	0	0
Xe7	0	1.4692264395849892	1.4414589641411975	1.0961091540637526	1.0336440784052823
Atg17	0	1.198104423057324	0.9316128491203867	1.53599052864553	0.54839594187003
Rab23	0	0	0	0	0
plx	0	0.5735408647597623	0.831992039438184	0.5421974135198281	0.5602240896358542
CG2104	0	0	0	0	0
cas	0	0	0	0	0
lncRNA:CR44924	0	0	0	0	0
CG1239	0	0.06660409593557817	0.18231269736463868	0.1510361806797758	0
CG2100	0	0.07413852344208391	0.11685973711801691	0.09604302727621974	0
CG1236	0	0.08795679789341375	0.05855691413257024	0	0
Sym	0	0.031652164817049896	0	0.0391895599012423	0
Madm	0	0.11920715997628356	0.18832135834536307	0.24072461124320693	0.11586142973004286
CG2091	0	0.1376243644190807	0.2914535094842526	0.0703630734590487	0
Sec8	0	0.11754060256660408	0.18495906599473816	0.23852611471371846	0.45568466621098197
CG2082	0	1.7203067147541682	2.0352972196666363	1.3075257855949294	0.7824400831049438
jagn	0	0.2557529084627846	0.5378097332716735	0	0.2655337227827934
kat-60L1	0	0.105437524221155	0.19311122193893301	0.003803684248563158	0
Hat1	0	0.13842666264139075	0.12415355456983217	0.0561104253170239	0
Rpn5	0	0.2307419372657553	0.5513975227161293	0.22370773048381737	1.2107813087658814
CG1218	0	0.08407528074865907	0.046364719049532224	0.122684333210649	0
CG2046	0	0.17729970032434014	0.19135070273104202	0.07785736530675803	0
CG10979	0	0.10397936917374337	0.19422535131501623	0.15357583561349858	0
CG11000	0	1.56911193084994	1.8193827938862317	1.8982125323875325	1.792818681379986
CG42675	0	0.03556866360209936	0.03617290649303673	0	0
Hpr1	0	0.06015505642186003	0.062484919557648386	0	0
CG46303	0	0	0	0	0
CG2023	0	0.08055783890615557	0.11909639307367151	0	0
dgrn	0	0.20586302288357822	0.2871617804850837	0	0.3239390994493036
glob3	0	0	0	0	0
CG1208	0	0	0	0	0
asRNA:CR45192	0	0	0	0	0
CG1213	0	0.04242898013360125	0.15664493586902653	0	0
CG14676	0	0.00788087893866627	0.05365094693921347	0	0
CR10991	0	0	0	0	0
disp	0	0.09952264917435283	0.07090969067431546	0.1883061858582054	0.4645760743321719
CG34287	0	0	0	0	0
ECSIT	0	0.021867575092280205	0.19892255681382848	0	0
CG2017	0	0.5354903133487419	0.7664052781280085	0.5710797737705723	0.4012841091492776
asRNA:CR46133	0	0	0	0	0
side-III	0	1.992182351591801	2.1881927081950625	4.939986451653518	3.2198916306229504
lncRNA:CR45761	0	0	0	0	0
lncRNA:CR45762	0	0	0	0	0
CG11373	0	0	0	0	0
lncRNA:CR44925	0	0	0	0	0
lncRNA:CR44926	0	0	0	0	0
lncRNA:TS20	0	0	0	0	0
Obp83a	0	0	0	0	0
Obp83b	0	0	0	0	0
lncRNA:CR44927	0	0	0	0	0
lncRNA:CR44928	0	0	0	0	0
Rm62	0	3.233681389255025	3.811131845010675	2.90412800270193	3.3650012856088427
CG10280	0	0	0	0	0
CG11459	0	0	0	0	0
CR1075	0	0	0	0	0
lncRNA:CR46221	0	0	0	0	0
lncRNA:CR44921	0	0	0	0	0
CG15580	0	0	0	0	0
Or83c	0	0	0	0	0
Gasp	0	0	0	0	0
lncRNA:CR44929	0	0	0	0	0
Obp83cd	0	0	0	0	0
Obp83ef	0	0	0	0	0
Obp83g	0	0	0	0	0
Vha14-2	0	0	0	0	0
lncRNA:CR43486	0	0	0	0	0
lncRNA:CR43487	0	0	0	0	0
CG31559	0	0	0	0	0
CG1077	0	0	0	0	0
Osi1	0	0	0	0	0
CR31562	0	0	0	0	0
NPFR	0	0.04690251362806025	0.04396957305544562	0	0
Osi24	0	0.029917870375936854	0	1.0580069953587858	0
Osi2	0	0	0	0	0
Osi3	0	0	0	0	0
Osi4	0	0	0	0	0
Osi5	0	0	0	0	0
Osi6	0	0	0	0	0
Osi7	0	0	0	0	0
Osi8	0	0	0	0	0
Osi9	0	0	0	0	0
Osi10	0	0	0	0	0
Osi11	0	0	0	0	0
Osi12	0	0	0	0	0
CG15597	0	0	0	0.055053952873816335	0
CG15594	0	0	0	0	0
Osi13	0	0	0	0	0
Osi14	0	0	0	0	0
Osi15	0	0	0	0.07299802905321558	0
CG46396	0	0	0	0	0
Osi16	0	0	0	0	0
CG46026	0	0	0	0	0
CG31560	0	0	0	0	0
Osi17	0	0.011193670650867175	0	0	0
Osi18	0	0	0	0	0
Osi19	0	0	0	0	0
Osi20	0	0	0	0	0
CG17917	0	0	0	0	0
CG10298	0	0	0	0	0
CG17919	0	0.23693000754155064	0	0	0
SmD2	0	0.724101330093647	0.8222548131158346	0.2627152441355944	0.27184993883376374
CG18048	0	0.07633195191107132	0.04515793989478199	0.08035355564483727	0
Hr83	0	0	0	0	0
Pak	0	0.5738056852254387	0.46395102447752323	0.6035970637307579	0
CG42724	0	0.6934475316792553	0.9496066409963033	0.8797329292048198	0.5754190652060969
CG10286	0	0.06200869617830955	0.25833358804543965	0.0734052704984218	0
CRAT	0	0.011864619940629442	0	0.13260045232499731	0
CG42564	0	0	0.07762769756249031	0	0
snoRNA:83E4-5	0	0	0	0	0
CG1024	0	0.028159374462205497	0.05348737697903295	0	0
CG42537	0	0	0	0	0
TfIIFalpha	0	0.15312797374456721	0.40746821178145626	0.0951746454744456	0
gzl	0	0.5849105782168793	1.0570422079036235	0.6352985150661524	0.6844696255896638
Dmtn	0	0.7736937075813815	0.49481018542404115	1.3202667354779811	0.40526849037487345
gpp	0	1.7917642330153576	0.7808229077348253	1.951498854937649	3.6738277024542025
lncRNA:CR44017	0	0	0	0	0
CG9727	0	0.20360115358622058	0.2130974270983993	0.2501142050710029	0
mir-9375	0	0	0	0	0
Zif	0	0.22376517717855754	0.2102562364711499	0.0766107408258638	0
Neurochondrin	0	0	0	0	0
CG15186	0	0	0	0.03413202266366304	0
tRNA:Met-CAT-1-5	0	0	0	0	0
CG15185	0	0	0	0	0
dpr11	0	1.2213542575403735	1.2543582798357589	1.7814207862543805	0.49176297024834026
Pif2	0	0	0	0	0
lncRNA:CR46132	0	0	0	0	0
CG1137	0	0.01675103605157979	0	0	0
CG2336	0	0	0	0	0
lncRNA:CR46131	0	0	0	0	0
CG1138	0	0	0	0	0
CG31482	0	0	0	0	0
glob2	0	0	0	0	0
sowi	0	0	0	0	0
CG15177	0	0	0	0	0
sunz	0	0	0	0	0
CG31286	0	0	0	0	0
Ass	0	0.014501202149658207	0	0	0
Taf1	0	0.15327615754362042	0.2450773228574855	0.20874322917559016	0
CG1307	0	0.5713101254641795	0.7209270160705642	0.2226044668902381	0.14379178948882018
twr	0	0.45848231766723924	0.4481430035064788	0.1931350736344224	0.8105369807497468
agt	0	0.18689059244130934	0.31880289681182106	0.09874592673052235	0.3635041802980734
lab	0	0	0.058188589217654435	0	0
Edg84A	0	0	0	0	0
Ccp84Ag	0	0	0	0	0
Ccp84Af	0	0	0	0	0
Ccp84Ae	0	0	0	0	0
Ccp84Ad	0	0	0	0	0
Ccp84Ac	0	0	0	0	0
lncRNA:CR33938	0	0	0	0.04281310651900903	0
Ccp84Ab	0	0	0	0	0
Ccp84Aa	0	0	0	0	0
pb	0	0.07742794118398089	0.002442074004610635	0	0
zen2	0	0	0	0	0
CG34297	0	0	0	0	0
zen	0	0	0	0	0
bcd	0	0	0	0	0
lncRNA:CR45593	0	0	0	0	0
Ama	0	0	0	0	0
lncRNA:CR44930	0	0	0	0	0
lncRNA:CR42721	0	0.008477148151727388	0.018313005896787898	0	0
mir-993	0	0	0	0	0
lncRNA:CR43435	0	0	0	0	0
Dfd	0	0	0.052684263210579015	0.10319917440660473	0
lncRNA:CR42651	0	0.022157620448824758	0	0	0
mir-10	0	0	0	0	0
lncRNA:CR45915	0	0	0	0	0
tRNA:Lys-CTT-2-1Psi	0	0	0	0	0
tRNA:Lys-TTT-2-1	0	0	0	0	0
7SLRNA:CR42652	0	0	0	0	0
tRNA:Lys-TTT-2-2	0	0	0	0	0
tRNA:Lys-TTT-2-3	0	0	0	0	0
7SLRNA:CR32864	0	0	0	0	0
tRNA:Lys-TTT-2-4	0	0	0	0	0
Scr	0	0.12340373322219833	0.13521542595697456	0.132956919537921	0
lncRNA:CR45901	0	0	0	0	0
lncRNA:CR45902	0	0	0	0	0
lncRNA:CR45903	0	0	0	0	0
lncRNA:CR45904	0	0	0	0	0
lncRNA:CR45905	0	0	0	0	0
lncRNA:CR45900	0	0	0	0	0
ftz	0	0	0	0	0
lncRNA:CR44931	0	0	0	0	0
lncRNA:CR45559	0	0	0	0	0
lncRNA:CR44932	0	0	0	0	0
Antp	0	0.06291247081446112	0.1139148047296287	0.14609196403080182	0
lncRNA:CR43252	0	0	0	0	0
lncRNA:CR45899	0	0	0	0	0
lncRNA:CR44933	0	0	0	0	0
Sodh-1	0	0.016918069174601244	0.06391205700955487	0.10340192327577291	0
CG1979	0	0	0	0	0
dj	0	0	0	0	0
djl	0	0	0	0	0
CG1988	0	0	0	0	0
CG1105	0	0.18912314905617988	0.1181459849758974	0	0.4645760743321719
CG1965	0	0.5039278224702333	0.471739903662337	0.4088419103606757	0.27184993883376374
Ufl1	0	0.12306181380737405	0.12577045018792668	0.1925566938418652	0
asRNA:CR45908	0	0	0	0	0
CG1943	0	0.7020250201993413	0.9493181044364725	0.4792891176392954	0.5436998776675275
Ref1	0	0.4593644241946691	0.932946282361012	0.22690534838170248	0
Dpck	0	0.13538714219711695	0.3059487212485713	0.1785445527362574	0
Tailor	0	0.2710875743026457	0.1949323601417251	0.027862138140480903	0
asRNA:CR45907	0	0	0	0	0
alphaTub84B	0	4.4669489644009674	6.4580610766508775	3.7469511773050317	3.5153638985470246
lncRNA:CR43685	0	0.04337198036869139	0.1454402605411525	0.0673038093956118	0.8395053141723567
e(y)2b	0	0.07622145885366657	0.10143294686386656	0	0
Alh	0	0.27833207829417256	0.3382041833399813	1.0229998486530145	0.5411255411255411
lncRNA:CR45906	0	0	0	0	0
Mlp84B	0	0.08285976535045318	0	0.016416587319827952	0
CG10098	0	0.6268845338612165	0.5969919551404974	0.3588962370658776	0
CG10068	0	0.13866363681472915	0.17395085937463417	0.0819806525659944	0
CR42875	0	0.016918069174601244	0.028526601055484248	0	0
CG31248	0	2.156180070625565	1.7835493727481821	0.5951062947280377	0.4245383145828911
tRNA:Gly-TCC-1-1	0	0	0	0	0
tRNA:Gly-TCC-1-2	0	0	0	0	0
CG31493	0	0	0	0	0
Fer1	0	0.16088745739305882	0.3579167912126924	0	0
asRNA:CR42738	0	0	0	0	0
CG14610	0	0	0	0	0
CG2656	0	0.14412599757198233	0.2217694303796263	0.0628812173803685	0
gfzf	0	0.0556528425810372	0.07437672009365062	0.42286146312045614	0
Sas-4	0	0.009059103402418056	0	0.03426535087719298	0
MAGE	0	0.05908850396399158	0.06333523339033505	0	0
asRNA:CR45909	0	0	0	0	0
sas	0	0.04024009462465025	0	0	0
CG10055	0	0.11174588461875562	0.07010295711376702	0.23249359812574913	0
lap	0	1.2459437092416086	1.6814903691796628	1.2829919765114879	1.4768659787775889
CG14609	0	0	0.05034106068614867	0.07572889057175314	0
CG1288	0	0	0	0	0
CG14606	0	0	0	0	0
CG14605	0	0	0	0	0
thw	0	0	0	0	0
CG14607	0	0	0	0	0
CG1234	0	0.04599138536004034	0.10156541891290903	0.136698298652975	0
CG10053	0	0.1049395566314397	0.1146905526608841	0.07914523149980214	0
CG1227	0	0.04185726667038994	0	0	0
CG10050	0	0.008694351801295809	0.04182088116596617	0	0.4012841091492776
Obp84a	0	0	0	0	0
Gld	0	0.039809075409384345	0	0	0
lncRNA:CR44338	0	0	0	0	0
Syt4	0	2.2923805234082786	2.7312664017889547	1.9958262373770235	1.6516334504533332
CR10032	0	0	0	0	0
rn	0	0.5436468751049149	0.24784835142564132	0.14679442840621307	0
lncRNA:CR44333	0	0	0	0	0
RacGAP84C	0	0	0	0	0
CG42544	0	0	0	0	0
lncRNA:CR44334	0	0	0.055783337517083656	0	0
lncRNA:CR46130	0	0	0	0	0
CG10029	0	0	0	0	0
lncRNA:CR46299	0	0	0	0	0
lncRNA:CR46224	0	0	0	0	0
CG44335	0	0	0	0	0
lncRNA:TS14	0	0	0	0	0
lncRNA:CR44337	0	0	0	0	0
CG31496	0	0	0	0	0
nxf4	0	0	0	0	0
CG43290	0	0	0	0	0
CG17944	0	0	0	0	0
Mst84Dd	0	0.014326278118902375	0	0	0
Mst84Dc	0	0	0	0	0
Mst84Db	0	0	0	0	0
Mst84Da	0	0	0	0	0
MstProx	0	0	0	0	0
lncRNA:CR45560	0	0	0	0	0
CG42650	0	0	0	0	0
Ir84a	0	0	0	0	0
CR46300	0	0	0	0	0
wa-cup	0	0.019094026624710724	0	0	0
CG14598	0	0.015464172604908944	0	0	0
tRNA:Val-CAC-2-1	0	0	0	0	0
mir-4950	0	0	0	0	0
tRNA:Val-CAC-2-2	0	0	0	0	0
lncRNA:CR44934	0	0	0	0	0
tRNA:Val-CAC-2-3	0	0	0	0	0
CG1142	0	0.2750002113905489	0.20415070509492678	0	0
scaRNA:MeU5-C46	0	0	0.03508771929824562	0	0.34800765616843565
snRNA:7SK	0	1.961876066705632	4.059232698495205	5.865854273685602	5.525670070170267
tRNA:Val-CAC-2-4	0	0	0	0	0
alpha-Est10	0	0.010976418263003765	0	0.07572889057175314	0
CG42656	0	0	0	0	0
alpha-Est9	0	0.38016650345194125	0.3468187449804913	0.6982434120956829	1.2008588956208586
Mics1	0	0.00904530431117294	0	0	0
alpha-Est8	0	0.11508850848769064	0.10272518635259532	0.1283026728035942	0
Ubc84D	0	0	0	0	0
alpha-Est7	0	0	0	0	0
alpha-Est6	0	0	0	0	0
alpha-Est4aPsi	0	0	0	0	0
Rtnl2	0	0	0	0	0
alphaTub84D	0	0.7259649955876472	1.0703865658351284	0.5494404177828366	0.12111669593653485
alpha-Est5	0	0	0	0	0
alpha-Est4	0	0	0	0	0
asRNA:CR46128	0	0	0	0	0
alpha-Est3	0	0.06412722408415908	0	0	0
alpha-Est2	0	0	0	0.09604302727621974	0
asRNA:CR46129	0	0	0	0	0
alpha-Est1	0	0	0	0	0
CG45545	0	0	0	0	0
Nlg3	0	2.028335954454683	3.068434624761321	3.152335652912967	2.482101212944368
lncRNA:CR44332	0	0.021781361330821605	0	0.10102030508132133	0
Nlg1	0	0.038397627966331956	0.042842148105306	0.055053952873816335	0
lncRNA:CR44260	0	0	0	0	0
CG2616	0	0	0	0	0
CG43254	0	0	0	0	0
lncRNA:CR44935	0	0	0	0	0
pyd3	0	0.0352502265100693	0.12509030583576378	0	0
CG10919	0	0	0	0	0
Sp7	0	0.030197574135305064	0.039116743922235915	0.059672992003819085	0
CG11286	0	0	0	0	0
lncRNA:CR46225	0	0	0	0	0
lncRNA:CR46226	0	0	0	0	0
CG18747	0	0	0	0	0
CG18745	0	0	0	0	0
CG18748	0	0.007493050195943263	0	0	0
CG18746	0	0	0	0	0
CG10086	0	0	0	0	0
CG2641	0	0.037749158828902694	0	0	0
CG18744	0	0	0	0	0
CG3014	0	0	0	0	0
CG18268	0	0	0	0	0
CG2993	0	1.5408544308421925	1.5669905266632407	1.7663570925568106	0.8498484290946047
sgll	0	0.11475977285120961	0.3336748052177116	0.0391895599012423	0
CG31473	0	0	0	0	0
CG34384	0	1.2403016252168255	1.429144862445788	1.7056159712438106	1.4584476165252864
CG17816	0	2.4954324921669615	3.1652400959763605	3.689590318026816	2.4741345716790226
lncRNA:CR46127	0	0	0	0	0
ArgRS-m	0	0	0.018313005896787898	0.10239606799098916	0
mRpS9	0	0.4107726871945863	0.2040240268721217	0.23437635700299658	0.4676174888940847
wtrw	0	0.7061829748241941	0.543803065151602	0.26891738959138456	0.530082162735224
EMC1	0	0.31930127988556084	0.10437933556734783	0.11302861787636381	0.4645760743321719
Taf7	0	0.0879282865660512	0.08929012607967485	0	0
Prat	0	0.027492005739587773	0	0	0
CG2846	0	0.1297883937441484	0.1973877287377466	0.16751394929503108	0
CG2678	0	0.010336366023124518	0	0	0
CG10445	0	0	0	0	0
lds	0	0.018703125292236333	0	0	0
scaRNA:MeU2-C41	0	0	0	0.07785736530675803	0
dsx	0	0.050172272241385624	0.04515793989478199	0	0
CD98hc	0	0.5155679583448148	0.7692807648863603	0.17777347194991766	1.3077868295553219
Os-C	0	0	0	0	0
Sfp84E	0	0	0	0	0
ELOVL	0	0	0.10796221322537111	0.1601798075762994	0
lncRNA:CR46143	0	0	0	0	0
lncRNA:CR46142	0	0	0	0	0
PIG-H	0	0.20922466434277712	0.34043484809166985	0	1.2830389533987927
Kmn2	0	0	0	0	0
CG2698	0	0.23397575223131148	0.3125767171249913	0.1564078213628327	0
CG2767	0	0.1242216149542123	0.04879309025064183	0	0.5602240896358542
CG11052	0	0	0	0	0
CG3223	0	0.1419105182986396	0.08211144941854995	0.13242365593441993	0
CG10435	0	0.07933105270802583	0.16924714435643098	0.024640252316183713	0.7842791302140038
Pbp95	0	0.05221238405941547	0.023053692048781608	0	0
CG2747	0	0.5913258560236181	1.1810979409419056	0.633396679927116	0.5887341848306196
ImpE3	0	0	0	0	0
CG10903	0	0.09704280767658235	0.28637933141629385	0.0804764204088202	0
CG11035	0	0.22069495736550923	0.18938320622260446	0	0
unc-45	0	0.06203887291099261	0	0	0
lncRNA:CR44936	0	0	0	0	0
CG43060	0	0	0	0	0
CG43618	0	0	0	0	0
CG43061	0	0	0	0	0
mAChR-B	0	0.24862343577760923	0.33661720426441333	0.5195233123111265	0.4245383145828911
snoRNA:Me18S-G423	0	0	0	0	0
CG7910	0	0	0	0	0
lncRNA:CR44330	0	0	0	0	0
CG7900	0	0	0	0	0
puc	0	0.6321513596716862	0.7235657377276811	0.13776494774752712	0
lncRNA:CR44331	0	0	0.056960583276372774	0	0.4315925766076823
CG7878	0	0.2221577407532322	0.1557935961394191	0	0
CG9667	0	0.05996197072001404	0.019580200501253132	0.0787897888433659	0
Arl8	0	0.9563173264610295	1.1204109517370584	0.41703921255899035	0.4645760743321719
tRNA:Asn-GTT-1-10	0	0	0	0	0
tRNA:Arg-ACG-1-6	0	0	0	0	0
tRNA:Arg-ACG-1-7	0	0	0	0	0
tRNA:Arg-ACG-1-8	0	0	0	0	0
tRNA:Arg-ACG-1-9	0	0	0	0	0
tRNA:Arg-ACG-1-10	0	0	0	0	0
grn	0	0.11503734700604865	0.053898186326030134	0.09398357108742011	0
lncRNA:CR43302	0	0	0	0	0
lncRNA:CR43303	0	0.017039432655050323	0.030644296330345516	0	0
CheA84a	0	0	0	0	0
CG7800	0	0.04164048597457894	0	0	0
CG18249	0	0	0	0	0
lncRNA:CR45551	0	0.013682585899274272	0	0	0
lncRNA:CR45550	0	0	0	0	0
asRNA:CR45549	0	0	0	0	0
DNApol-iota	0	0.07561606428683473	0.17041841939352517	0	0
Ada2b	0	0.11876464029130647	0.3028945157785036	0.062359690695934146	0.2655337227827934
CG9636	0	0.31973134249834967	0.4217254827872091	0.12318947634961391	0
CG18749	0	0	0	0	0
CG33722	0	0	0	0	0
CG15864	0	0	0	0	0
mtg	0	0	0	0	0
CR18228	0	0.1129765496175928	0	0.003803684248563158	0
RpA-70	0	0.1531048184276474	0.04806536890170633	0.09764671418806758	0
Mcm2	0	0	0.056140350877192984	0	0
CG9630	0	0.030737734880213273	0	0	0
ato	0	0	0	0	0
lncRNA:CR44318	0	0	0	0	0
Nazo	0	0	0	0	0
CG11672	0	0.0564115246114084	0	0	0
CG31464	0	0	0	0	0
CG31463	0	0	0	0	0
CG9626	0	0	0	0	0
mRpL1	0	0.4235854537772593	0.5041744908673413	0.20993415766350965	0.4676174888940847
nac	0	0.0413841312990641	0	0.045332970669567964	0
Sgt1	0	0.3330012362360594	0.36932040326182364	0.38766924777308587	0
tex	0	0.022621875353466808	0.034366032613364954	0.06155740227762387	0
mir-4918	0	0	0	0	0
CG11693	0	0	0	0	0
CG11694	0	0	0	0	0
CG11698	0	0	0	0	0
CG7483	0	0.21893839744109814	0.14435823440854992	0	0.6197706848466068
Coq2	0	0.12113374120425846	0.24351355914214345	0	0
lncRNA:CR45215	0	0	0	0	0
Ctr1B	0	0.08107040113769584	0.06210215804999224	0.0869943453675511	0
Poxm	0	0.012206047852590005	0	0.0904322662325918	0
Or85a	0	0	0	0	0
CG7443	0	0	0	0	0
COX7A	0	4.384582549016291	6.585201897677412	4.156578313134273	5.1591681359266275
Arl2	0	0.17510022413344656	0.21893567477597684	0.09764671418806758	0
CG9601	0	0.06020202191556173	0.19721209519137925	0.08023106546854943	0
COX7AL	0	0.07585578553230454	0	0	0
DppIII	0	0.054008953339746264	0.08875101647300263	0.10340192327577291	0
CG7352	0	0	0.026784518548279092	0	0
mir-9380	0	0	0	0	0
Atg13	0	0.1811856747272248	0.4821601294299001	0.16706127412927602	0
stck	0	0.29918416187276986	0.2617194082741032	0.24837075767638664	0
CG9684	0	0.0872540542547016	0	0	0
CG7963	0	0	0	0	0
CG45263	0	3.2734267534473953	1.555394019282415	3.52139532394316	3.0156140025151013
lncRNA:CR46126	0	0	0	0	0
Obp85a	0	0.01466232661798774	0	0	0
lncRNA:CR46125	0	0	0	0	0
Or85b	0	0	0	0	0
Or85c	0	0	0	0	0
lncRNA:CR46228	0	0	0	0	0
CG11737	0	0.03346947189756394	0.10007812038625002	0.059672992003819085	0
CG31454	0	0	0	0	0
CG31259	0	0	0	0	0
CG11741	0	0	0.05308278259946386	0	0
lncRNA:CR45575	0	0	0	0	0
lncRNA:CR45574	0	0	0	0	0
Or85d	0	0.007158821314388227	0	0	0
pch2	0	0.05348401501100379	0	0	0
mRpS18A	0	0.7124156657070182	1.423804254277515	0.21377527246449435	0
CG31460	0	0.11921805286312166	0.20758376668330503	0	0
asRNA:CR44291	0	0	0	0	0
Cenp-C	0	0.028607458625430203	0	0	0
5-HT2B	0	0.21812024443707434	0.19275684562497103	0.32347106043778984	0
lncRNA:CR46124	0	0	0	0	0
Or85e	0	0	0	0	0
tRNA:Tyr-GTA-1-4	0	0	0	0	0
tRNA:Tyr-GTA-1-5	0	0	0	0	0
Cyp313b1	0	0	0	0	0
Mkk4	0	0.9184480880078284	0.942462923520909	0.5865710531928222	0
SLIRP2	0	0.09529239576500464	0.17511901451346573	0	0
Dhod	0	0.22691532199352976	0.10741487845264236	0.07785736530675803	0.18959143046734284
CG11753	0	0.28197962603861604	0.4025894418001228	0.2173004764319211	0.2875835789776403
CG42489	0	0.0771702153054257	0.11761386149926087	0	0
bel	0	1.1539254644818984	1.288586983079045	1.4306513582918272	0.5660265895111976
p	0	0.12911108307726843	0	0.5385050448722745	0.2655337227827934
CG8032	0	0.12945262354828413	0.2553950317448179	0.07583801001061731	0.8528784648187632
CG8036	0	0.30207774595676246	0.1767875911875051	0.06402868485081316	0
tRNA:Tyr-GTA-1-6	0	0	0	0	0
tRNA:Tyr-GTA-1-7	0	0	0	0	0
tRNA:Tyr-GTA-1-8	0	0	0	0	0
mRpL19	0	0.19475836983367537	0.2491376056638926	0.237566090365409	0.37643515904385466
CG9773	0	0.16804155450506478	0.28109097994358623	0.1222869665042513	0
CG8043	0	0.009963493758867509	0.12738052019678542	0.07820442637053257	0
CG11755	0	0.07517093331773687	0.042842148105306	0	0
CG33325	0	0	0	0	0
lncRNA:CR44937	0	0	0	0	0
CG44227	0	0	0	0	0
hb	0	0.021871978932909895	0	0	0
Cks85A	0	0.11146941621657253	0.24445569259470237	0.16276278993368226	0
CG8112	0	0.03452988579969058	0.17733340431925243	0	0
TMEM216	0	0.20457803469749405	0.017685342388228636	0.08966197435667532	0
CG11760	0	0	0	0	0
CG8136	0	0	0	0	0
nom	0	0	0.12131045342966189	0	0
ouib	0	0	0	0	0
CG8159	0	0	0	0.10025062656641606	0
ranshi	0	0.34748729289735997	0.40666859297598523	0	0.4722550177095631
M1BP	0	0.22113785125142071	0.13156118819303092	0.23630043308665355	0
CG8202	0	0.036989833808723574	0.1279697014435069	0	0
CG9801	0	0.13439395534707507	0.09417322493828192	0	0
CG8223	0	0.39752340482992266	0.4230479823227302	0.09819324430479182	0.54839594187003
CG34135	0	0	0	0	0
CG11768	0	0.05045025691371104	0.05129783523135323	0.3076810957673042	0
asRNA:CR44228	0	0	0	0	0
CG8236	0	0.016202571023970082	0.025630182102443843	0	0
CG13318	0	0	0	0	0
CG34301	0	0	0	0	0
Pif1A	0	0.01796745016727696	0	0	0
Pif1B	0	0	0	0	0
CG33191	0	0	0	0	0
CG33189	0	0	0	0	0
Ir85a	0	0	0.060391943714708456	0	0
CCT7	0	0.1314002079397902	0.14598362025719358	0.13375793867940172	0
CG9839	0	0.029769199047609298	0.13081771833595726	0	0
hng2	0	0.037098616042902884	0.04914246400314511	0.003803684248563158	0
CG9837	0	0.18687863561599566	0.0613421666053245	0.08771929824561406	0.3635041802980734
aqz	0	18.9051507352913	18.042685920478373	12.445943036091444	19.7886717427077
lncRNA:CR43130	0	0	0	0	0
CG8369	0	13.987901141276687	11.959500609383115	7.285995281687375	4.255569945378525
IscU	0	6.939186022691291	8.553004493758854	3.028337999036585	5.20538485721622
CG8379	0	0.016798422292178317	0.027326884188664805	0	0
pyd	0	0.8517148803726473	0.5919013880455255	1.243262070694964	1.5737955869659042
tRNA:Arg-TCG-2-3	0	0	0	0	0
tRNA:Arg-TCG-2-4	0	0	0	0	0
asRNA:CR44020	0	0	0	0	0
osk	0	0	0	0	0
lncRNA:osk	0	0	0	0	0
ScsbetaA	0	1.6049981893290524	2.388518088145747	0.8067108389098465	0.7039778771696488
CG11964	0	0.11384072097061441	0.09277933587964395	0.099304865938431	0
ich	0	0	0.06620324395895401	0	0
CAHbeta	0	0.021464119494705204	0.03916040100250628	0.17484674169674075	0
RagA-B	0	0.1897925333729685	0.12620852549898812	0	0
CG11970	0	0.09029162033871384	0.13355288310142802	0.099304865938431	0
E(var)3-9	0	0.06029056251904827	0.12167067391906419	0	0
CG11975	0	0.05531796485038064	0.16522043099212308	0.07649938800489596	0
CG31100	0	0.01794030900388228	0	0	0
CG11977	0	0	0	0	0
CG11980	0	0.20176861480565478	0.07289895398164017	0.06907031357922364	0
Prosbeta3	0	0.46138812311514793	0.8087026713040166	0.14678953275444506	0
Iru	0	0.09786258928804537	0.15030639607445845	0.0832778147901399	0.37643515904385466
CG11983	0	0.03782726530255848	0	0	0
Kcmf1	0	0.3748276435269526	0.4180307472675951	0.2438711242373217	1.1210740757255229
Sf3b5	0	0.23727512825792013	0.5652768352930113	0.46845256737104723	0.4722550177095631
CG11986	0	0.05489955170461197	0	0.1830914058128435	0
tgo	0	0.06110039959659199	0.11683463979096678	0.18380519009940294	0
neur	0	0	0.0691386315901526	0.055053952873816335	0
asRNA:CR31429	0	0	0	0	0
hyx	0	0.05260820730749832	0.27230177572050546	0.1898084864158995	0
Nmdmc	0	0.0952867347555686	0.07110064701588784	0	0
Rel	0	0.12999567208567858	0.1940280510985532	0	0
Mst85C	0	0.16317285311640878	0.15996341063034952	0	0
Kdm2	0	0.358580328665217	0.386025097207944	0.8651729523968283	1.0998287551307584
beag	0	0.08050781128520382	0.07808842785858237	0	0
Ada	0	0.02175180322448731	0	0	0
pum	0	8.352430404531514	8.415620758456807	8.172955075854812	9.845409403907379
CG11997	0	0	0	0	0
lncRNA:CR45196	0	0.015052578657249774	0	0	0
D1	0	1.157166757785549	1.650958286960912	0.5516719985162474	0.2655337227827934
Vps15	0	0.07294996621287927	0.049211387515071	0	0
CG8420	0	0	0	0	0
St2	0	0	0	0	0
CR16735	0	0	0	0	0
CG16734	0	0	0.05987665409256932	0	0
CG16736	0	0	0	0	0
Ibf2	0	0.19903304310986764	0.15837699734527563	0.1434102968593145	0
Ibf1	0	0.20967541890840352	0.23540175251704473	0.1018018935152194	0
ATP6AP2	0	1.59269332084012	2.803395923668686	1.4682341029503627	0.7817036494187282
sage	0	0.037888429119815235	0.05365094693921347	0	0.14379178948882018
TrpRS	0	0.16014412868777342	0.37465142707436633	0.059672992003819085	0
Vps16A	0	0.18584593814603448	0.19271836417618196	0	0.4189359028068705
lncRNA:CR46350	0	0	0	0	0
CG8861	0	2.4427164602996605	1.6111442559644267	1.3717557305946158	0.9835259404966807
HP1e	0	0	0	0	0
CG12951	0	0	0	0	0
CG16749	0	0.02457637286952854	0	0	0
Aduk	0	0.2533274057039233	0.15979730594076558	0	0
pasi2	0	0.13904722429800664	0.25833676214003787	0.07649938800489596	0.4722550177095631
lncRNA:CR43301	0	0.04311155430446496	0.026784518548279092	0	0
CG45050	0	3.11815231566534	3.158355686117058	3.6234940943813503	2.613804769194928
snoRNA:Me18S-G1358a	0	0	0	0	0
snoRNA:Me18S-G1358b	0	0	0	0	0
CG43675	0	0	0	0	0
CG18473	0	0	0.04533297066956798	0	0
Srr	0	0	0	0	0
FER	0	0.11702374555269256	0.1717253879972494	0	0
asRNA:CR46145	0	0	0	0	0
Or85f	0	0	0	0	0
CG34117	0	0.3055030774802511	0.5910259950851751	0.43527565649161437	0.4676174888940847
RpL34b	0	17.44123142763377	14.36166810226121	9.585537413807737	9.35561021728366
CG8132	0	0.062480335098352324	0.06070539670976749	0.11812744037560444	0
CG9356	0	0.04892205612646402	0.09980119401118065	0	0
CG8135	0	0	0	0	0
BBIP1	0	0	0	0	0
CG44261	0	0	0	0	0
betaTub85D	0	0.00950879468420342	0	0	0
Task7	0	0.35598095703790794	0.49807439789401625	0.06952652436904679	0
alpha-Man-IIa	0	0.08362091988114739	0.03248862897985705	0.1023056727195027	0.5602240896358542
ps	0	13.325431964103721	11.51356592800029	11.825075976154537	12.325604653584236
GstZ1	0	0.02426537730098926	0	0	0
GstZ2	0	0.059883252405774676	0.138402616350003	0.05318232332885639	0
CG16779	0	3.4859156036133196	2.2115504504070342	3.687623707144126	5.55752700102861
lncRNA:CR45203	0	0	0	0	0
phu	0	0	0	0	0
RhoL	0	0.011864619940629442	0.1294993139140432	0	0
CG8149	0	0.1519604672481148	0.13748908364678813	0.059672992003819085	0.48673643222195173
rump	0	0.8677422505340145	0.7778259746888756	0.870501864369712	1.3527161268341956
Ras85D	0	1.372030538759225	1.5211130167751534	0.8921456742015255	0.8794995013147158
Rlb1	0	0.08939925698002162	0.3575112709330897	0.10319917440660473	0
mRpL47	0	0.4302883108637315	0.8327457404809916	0.32052570347154846	0.27901785714285715
CG8176	0	0.4055466713523228	0.4597290526893722	0.5252355114267923	0.12111669593653485
JHDM2	0	0.08088489032918861	0	0.19879745374063976	0
mir-2283	0	0	0	0	0
by	0	0.11319017316177554	0.09351406339669426	0	0.18959143046734284
mura	0	1.9405387586780176	1.298886993607529	2.6630422083296548	2.7264020203632704
lncRNA:CR42549	0	0.2549839613458873	0.12430400072426331	0.3395582055199897	0
RnpS1	0	0.18183330176296902	0.37266102405844304	0.48755758068644434	0
CG9386	0	0.10991735300493283	0.02813770593283529	0	0.463070155128502
CG8199	0	0.02003367584961254	0	0	0
AP-1mu	0	0.1968069779673689	0.3967566506849954	0.061342166605324495	0.4041220448575469
MBD-like	0	0.2643561187828214	0.4141703447224366	0.0804764204088202	0.5834789186241276
CG9393	0	0.07427258768666366	0.08258921005983524	0.023155116122907358	0
Vps45	0	0.05832378126035604	0	0.0869943453675511	0
CG16789	0	0.02840036858595584	0.047868648428711615	0	0
CG16790	0	0.07382220800079897	0.06920654693934047	0	0.4041220448575469
CG9396	0	0.05208457970241646	0	0	0.2875835789776403
CG9399	0	0.34777550535990004	0.1566688259752614	0.24682402137020976	0
Kap-alpha3	0	0.7388614004337942	1.112796620565782	0.9340684667620238	0.8704778081196419
Son	0	0.3017466882022279	0.41127682276296196	0.04331817197314273	0.5445515799256506
CG8301	0	0.09465312720819129	0.35345231165549706	0.24918842709069622	0
CG33654	0	0	0	0	0
P58IPK	0	0.07809988699190817	0.10647852988420378	0.13528501834236575	0
bocks	0	0.08894520177798113	0.19779307627755716	0	0.3635041802980734
CG8312	0	0.18151797678918377	0.1165492395538809	0.12661743190683766	0
CG9427	0	0	0	0	0
CG8319	0	0.016918069174601244	0	0.046576618537494174	0
Calr	0	1.2298664091209968	1.4238299646569361	0.7594556535248143	0.8395053141723567
sisRNA:CR46357	0	0	0	0	0
SpdS	0	0.06240271864618307	0.16102584735127784	0.24447588457350494	0.727008360596147
asRNA:CR45053	0	0	0	0	0
Scm	0	0.35569497176793025	0.28050882506135305	0.23028950188086988	0.7572966930311337
Dh44	0	0.1951152598540928	0.2191626768676975	0.31970645834417394	0
Fst	0	0.02051206314433518	0	0	0
CG9492	0	0	0.044754744002864305	0	0
CR43441	0	0	0	0	0
Nepl12	0	0	0	0	0
p23	0	1.040382530622248	1.32823913304018	0.3540241727880969	0
nmdyn-D7	0	0.013698367428569865	0	0	0
CG9444	0	0	0	0	0
eca	0	0.5149010712696279	0.43068882779280027	0.1354075085186536	0
CG18542	0	0	0	0	0
Unc-115b	0	0	0	0	0
p24-2	0	0	0	0	0
CG32939	0	0	0	0	0
Unc-115a	0	0.38967772472183565	0.2968460251041788	0.4962922463948348	0.12111669593653485
trbd	0	0.12208914240660818	0.14387375439284553	0.15897785794225008	0.945247585983088
dmt	0	0.032420605432310914	0.11728323024857043	0	0
scaRNA:PsiU1-6	0	0	0	0	0
hyd	0	0.3059888134236539	0.2454824544078284	0.4154381893186353	0.6928803634880296
FoxP	0	3.833436689188215	4.374893760820847	2.2534854114049225	3.4125066545085003
alphaTub85E	0	0	0	0	0
side-VII	0	0.5156917927610509	0.7640150014879643	0.5155523231502868	0.5531173017604337
Pnn	0	0.5684052945096577	0.34538556971774237	0.5081154245971276	0.5310674455655868
CG34409	0	0	0.06670669068107532	0	0
CG31415	0	0	0	0	0
CG12948	0	0.043455470342400424	0.04791833182869772	0	0
PpD3	0	0.07508674710797188	0.09272208671923055	0.16862143583863984	0
CG16908	0	0	0	0	0
Rpt3R	0	0	0	0	0
CG8412	0	0.11488968921246555	0.025630182102443843	0.03426535087719298	0
Mpi	0	0.21186168463278768	0.2135415991913523	0	0.14379178948882018
Snap24	0	0.28982112557418804	0.19453176548407414	0.03166582238904406	1.588039812067135
CG8478	0	0.01293734701587154	0	0	0
MED6	0	0.21060117916602888	0.05387408296081173	0.28324555019648945	0
Naa80	0	0.523544940911815	1.3334956202925683	0.28195832056475467	0
CG9471	0	0.44672625671228505	0.6220039976431256	0.027862138140480903	0
Whamy	0	0	0	0	0
topi	0	0	0	0	0
RpS29	0	31.301281623725473	26.73012448642715	18.394225995877434	19.083691920301384
snoRNA:Psi18S-1275	0	0	0	0	0
asRNA:CR31514	0	0	0	0	0
CG12947	0	0.05334795676040076	0	0	0
MtnA	0	12.02194216316034	12.35071877387145	5.696174106436364	6.663445026153626
CG8500	0	0.8514276721456963	1.1953712031706722	0.966891078010877	0.463070155128502
CG12945	0	0.35642853547784337	0.4232804352703854	0.17917766550142772	0
CG8507	0	0.3093793315053796	0.3633748361669555	0.0850267834367826	0
CG8516	0	0.10904057914210209	0.09490923526311297	0.06854112417091346	0
asRNA:CR46144	0	0	0	0	0
CG9467	0	0.8219582527682431	0.9517868255346602	0.7392864465562559	0.27901785714285715
CG8526	0	0.007608254042645788	0	0	0
FBXO11	0	0.32888626197233783	0.4419765429592667	0.6175165207191503	0.8395053141723567
asRNA:CR44035	0	0	0	0	0
CG8534	0	0	0	0	0
eloF	0	0	0	0	0
CG16904	0	0	0	0	0
CG9459	0	0	0	0	0
CG9458	0	0	0	0	0
CG42857	0	0	0	0	0
lncRNA:CR45790	0	0	0	0	0
CG34302	0	0	0	0.07259528130671505	0
lncRNA:CR42858	0	0	0	0	0
Teh1	0	0.8409217894830098	0.9309647689348238	1.2909007594123107	1.0023371804447871
Glut4EF	0	7.662893407647521	8.53159649885092	7.24429788463769	6.741219703335676
lncRNA:CR45029	0	0	0	0	0
Art4	0	0.03949576892981613	0.12283876940817462	0.08886898397489894	0
mir-9371	0	0	0	0	0
Gr85a	0	0	0	0	0
Spn85F	0	0.02047669751822426	0	0	0
CG5359	0	0.02598469179910945	0.06751900251426117	0.17704950143105924	0
Mical	0	0.38998589656367266	0.551120110416051	0.5843394992259129	0.9867521117765687
CG31407	0	0	0	0	0
CG3909	0	0.006965680094175996	0.05415678315792809	0.03413202266366304	0
CG11722	0	0.22054120698648147	0.24157835740007377	0.2505186225104234	0.530082162735224
mtTFB2	0	0.03376384690178039	0.13046025713546425	0	0
CG12811	0	0	0	0	0
ohgt	0	0.17679000886655966	0	0.29562287932790554	0.12111669593653485
Fancl	0	0	0	0	0
asRNA:CR44192	0	0	0	0	0
Npc2e	0	0	0	0	0
Npc2d	0	0	0	0	0
Npc2c	0	0	0	0	0
asRNA:CR45205	0	0	0	0	0
CR33629	0	0	0	0	0
CG33630	0	0	0	0	0
CG33631	0	0	0	0	0
CG33783	0	0	0	0	0
CG33784	0	0	0	0	0
nerfin-2	0	0	0	0	0
Alp13	0	0	0	0	0
lncRNA:CR45054	0	1.8188755557404037	1.1183857708182314	1.3928922349127613	1.5789777712499709
mir-317	0	0	0	0	0
lncRNA:CR43459	0	0.5865345205945579	0.33542629508337846	0.822978189916013	0.5602240896358542
mir-277	0	0	0	0	0
mir-34	0	0	0	0	0
Fmr1	0	0.6424792361300123	0.46124068866347745	0.7601940529927181	0.7364260131659357
CAH7	0	1.330898925796589	0.9434521677012065	0.7815957248107919	0.7923205333363398
gammaSnap2	0	0.1436848757034844	0.23347370437717752	0.14341571359115218	0
ATPsynepsilonL	0	0	0	0	0
knk	0	0.015285050914504595	0	0	0
asRNA:CR46038	0	0	0	0	0
tws	0	1.1486539233252258	0.9555792405890654	1.0191099869266311	0.4041220448575469
TAF1B	0	0.08933151154572141	0.22884852576734727	0.07962417389919578	0.37643515904385466
CG42759	0	0	0	0	0
Invadolysin	0	1.071077617253716	0.955473085715981	0.7495667239941507	0.4189359028068705
CG34303	0	0	0	0	0
CG6254	0	0.10275695524131094	0.2325026302590148	0	0.3635041802980734
Best1	0	0.1991222002569552	0.12094188960774027	0.2568686007057306	0.54839594187003
CG12814	0	0.06199715992825634	0	0.07583801001061731	0
Syn	0	2.5028543106805365	2.7038229793351682	2.5918377380881337	6.443001666241927
Timp	0	0.47004272942438535	0.3242688342766747	0.2896539594247436	0.12111669593653485
CG12420	0	0	0	0.09105809506465123	0
CG12817	0	0.38499074369928643	0.5695961979653501	0.16722541083610054	0
CG34107	0	0	0	0	0
CG42795	0	1.5827239189077444	2.3021410626175896	3.6050095100290696	1.1711298100306258
CG3999	0	0	0	0	0
Sirt6	0	0.06196716424875756	0.22500507701431088	0	0
pont	0	0.08048755949220461	0.0999637501546917	0.03166582238904406	0.27184993883376374
Nuak1	0	0.8960420430446276	0.7731553928037248	1.1981814107299555	0.8935806979231751
tRNA:Ser-GCT-2-1	0	0	0	0	0
CG6293	0	0.12213358318370998	0.04586629973626877	0.07572889057175314	0
Bruce	0	0.3797563874659842	0.6390834062856964	0.4570962272521685	2.1338638373221017
CG12818	0	0.045047511292182534	0.1955937039648189	0	0
sle	0	0.07647337378930101	0.055606528206411425	0.1441007178208105	0
CG12592	0	0	0	0	0
CG18545	0	0	0	0	0
CG31406	0	0	0	0	0
jumu	0	0.03487689448434541	0.05725762273981428	0.06952652436904679	0
Rfx	0	0.03762604725831535	0.28476974500513974	0.13367028041531417	0.4614413693011066
lncRNA:CR44938	0	0.007158821314388227	0	0	0
cwo	0	0.3655266353594002	0.32326507809246074	0.3729073104809624	0.5310674455655868
mthl11	0	0	0	0	0
CG6325	0	0.04573094372806703	0.04137702747434625	0.2274665655308473	0.4676174888940847
mir-994	0	0	0	0	0
mir-318	0	0	0	0	0
Irp-1B	0	0.13433794088119483	0.20687508673910665	0.0941530929291027	0
Rrp46	0	0.04645884263556733	0.09731414969991434	0	0
CG6345	0	0	0.08993992349185193	0	0
CG46270	0	0	0	0	0
Cyp12e1	0	0.01855700712589074	0.06920654693934047	0	0
lncRNA:CR44939	0	0	0	0	0
lncRNA:CR44955	0	0	0	0	0
lncRNA:CR45576	0	0	0	0	0
hth	0	6.15623484402591	3.41317840971736	3.4755419577367075	7.297150859141201
mir-4944	0	0	0	0	0
asRNA:CR44018	0	0	0.05116337075258819	0.09814264158592798	0
CG6465	0	0.38401625619880025	0.4021949276248738	0.1340929360402431	0.37643515904385466
CG14688	0	0.6938558379892302	0.5308906259104743	0.11960510776751178	0
lncRNA:CR44230	0	0	0	0	0
Skeletor	0	0	0	0	0
pug	0	0	0	0	0
CG14683	0	0.152218558420568	0.2683058003173917	0.2972629434280736	0
CG31391	0	0	0	0	0
CG31467	0	0	0	0	0
CG14684	0	0	0	0	0
CG31278	0	0.017620896974139568	0.02502690392171585	0	0
CG31373	0	0	0	0	0
CG14689	0	0	0	0	0
CG4073	0	0	0	0	0
tomboy20	0	0	0	0	0
TkR86C	0	0.07809843611402392	0.03685684800235884	0	0
CG14691	0	0.01815976232503069	0	0	0
CG31272	0	0	0	0	0
asRNA:CR45015	0	0	0	0	0
MED7	0	0.254038938484685	0.3482906400002561	0.0851643672287515	0
asRNA:CR45016	0	0	0	0	0
Cap-H2	0	0.04778475594313168	0.2639961094404273	0.14438100575726437	0
TfIIFbeta	0	0.06941069684233842	0	0	0
CG45076	0	0	0	0	0
fau	0	0	0	0	0
CG45078	0	0	0.04735184790586453	0	0
Desi	0	0	0	0	0
CG42633	0	0.012567708529703776	0	0	0
mRpL37	0	0.10180965625183691	0.3289157200936293	0.24228619896749728	0
Rbp1	0	0.7730304363540795	0.6860606744056847	0.4017249799238455	0.8746205690178525
Art1	0	0.04330390636293826	0.1346630766349618	0.1416731600198342	0
Mcm5	0	0	0	0	0
CG14687	0	0.7160562769568084	1.8099738984543	0.4892070269130425	0.9382487042099408
CG14692	0	0	0	0	0
CG14693	0	0	0	0	0
TTLL15	0	0.0664567740690293	0.08414362371713613	0.0744435345790218	0
Cad86C	0	0.017187387207771444	0	0	0
CG42394	0	0.43822835518114717	0.42118239760856685	0.24678669504882927	0
CG4565	0	0	0.06265664160401002	0	0
CG6567	0	0.04822130020893836	0.22272681697075114	0	0
CG4511	0	0.13947171861690957	0.3688791512543206	0.1018018935152194	0.34800765616843565
CG4570	0	0	0	0	0
CG14694	0	0.01072853167169835	0	0	0
CG6574	0	0.0949620847547849	0.03325850170449821	0	0
SelR	0	1.8010155128922463	1.3157962168404254	1.2854467949981487	0.9600614439324116
Tsp86D	0	0.09233289515542381	0.3498668036122238	0.14961016192438703	0
Fdh	0	0.0971481049863812	0.07167085642693656	0	0
CG4596	0	0.2038891713487391	0.43509059476182566	0.17545231049334178	0
Sodh-2	0	0.01675103605157979	0	0.0819806525659944	0
asRNA:CR45195	0	0.009178117898431277	0	0	0
CG14695	0	0.07552908732196327	0.06893461551718194	0	0
Tpc1	0	0.10402755665265558	0.2785022636044631	0.07180297264306741	0
CG14696	0	0.012634558043159654	0	0	0
Leash	0	0.0126211313077259	0.09203771669407768	0.09746588693957114	0.30988534242330346
Adk3	0	0.0957358350179983	0.09497350087368024	0.0869943453675511	0.463070155128502
CG6621	0	0.15490547731436496	0	0.23906034102220508	0
lncRNA:CR45577	0	0	0	0	0
lncRNA:CR45578	0	0	0	0	0
Tengl4	0	0	0	0	0
lncRNA:CR45561	0	0	0	0	0
side-VI	0	2.3183334482140077	2.1606093697112994	2.801455609947269	6.111589669364704
lncRNA:CR46007	0	0	0	0	0
lncRNA:CR44940	0	0	0	0	0
CG43449	0	0	0	0	0
lncRNA:CR45579	0	0	0	0	0
CG6629	0	0	0	0	0
Ugt35C1	0	0.05145095014228348	0.1717922454303481	0.2954704911853491	0
mAcon2	0	0	0	0	0
CheA86a	0	0	0	0	0
Ugt302K1	0	0	0	0	0
Ugt302E1	0	0	0	0	0
Ugt302C1	0	0.018499197134844346	0.03216106260150835	0	0
CG4757	0	0	0.021073705284231598	0	0
Ugt35E1	0	0	0	0	0
Ugt35E2	0	0	0	0	0
Ugt35B1	0	1.410797090234635	1.7450506387464118	1.2664711080742537	0.38299502106472616
Ugt35A1	0	0.02059734880376355	0	0	0
Ugt304A1	0	0	0	0	0
Ugt303A1	0	0	0	0	0
CG18577	0	0	0	0	0
cu	0	0.132750751558676	0.039204155640497895	0.21436280672019462	0
SdhC	0	2.1351418894504053	2.4050683487191447	0.9196350808550446	1.8176746584401497
Tctp	0	14.059460197056966	8.873678985631797	5.641591551095697	6.757131331433945
ZnT86D	0	0.06472187697870235	0.1827470662376158	0	0
RpS25	0	31.776824256381214	23.89054944249567	17.592414398170806	25.32652960210792
CG4820	0	0.17009319798191724	0.06664311163455684	0.08905512512245081	0
CG6689	0	0.09891376668170333	0.14469867842067904	0.09249838127832764	0.45568466621098197
CG6693	0	0.17711325506451436	0.5324157554102128	0.07728572532653218	0
RpL3	0	8.659240247183236	7.034452007477112	5.520525700475243	8.435087717579156
snoRNA:Me18S-C1096	0	0	0	0	0
asRNA:CR31144	0	0	0	0	0
snoRNA:Me18S-A425	0	0	0	0	0
snoRNA:Psi28S-291	0	0	0	0	0
snoRNA:Me28S-G2017	0	0	0	0	0
scpr-C	0	0	0	0	0
CG17726	0	0.05221572685750193	0	0.059672992003819085	0
GCC88	0	0.20033168828119347	0.24035904545982573	0.173899231521709	0.42643923240938164
CG17187	0	0.14751593552899692	0.02813770593283529	0.0787897888433659	0
CG14701	0	0.12346856939926842	0.12024143632428559	0	0
Arfip	0	0.20431471404304813	0.32795852625071215	0.29370998008374793	0.37643515904385466
CG17721	0	0.19369847648996624	0.027326884188664805	0.12518073889624753	0.4676174888940847
CG31441	0	0.037135966144917265	0.057426709162431464	0	0
CG31388	0	0.06252715431586421	0.10678549142019368	0.053270828894097594	0
scpr-B	0	0	0	0	0
scpr-A	0	0	0	0	0
CG17734	0	0.8721731782686756	1.2105858812921753	0.44469759107988727	0.8535852200908309
CG5214	0	0.6986642720907292	1.0411207302711118	0.4138639969538646	0.7829631441134407
lncRNA:cherub	0	0.19065219822773805	0.10758297299143613	0.5852183883976805	0.14379178948882018
lncRNA:CR31386	0	0.015364145615226482	0.042842148105306	0	0
lncRNA:TS25	0	0	0	0	0
lncRNA:CR45055	0	0	0	0	0
pros	0	83.5384507601514	47.07828695355414	67.43478533740257	110.08577125138623
lncRNA:CR46008	0	0	0	0	0
KP78a	0	0	0	0	0
KP78b	0	0	0	0	0
lncRNA:CR46009	0	0	0	0.07959975532387167	0
lncRNA:CR46010	0	0	0	0	0
mRpL40	0	0.5613315670085408	0.48695692280966185	0.6301720113577116	0
mgr	0	0.4694612851950173	0.3314329830489755	0.10667513727489246	0.5211299201049163
Irbp	0	0.01942733398966187	0.08778502903497162	0	0
snoRNA:Irbp-a	0	0	0	0	0
Ranbp9	0	0.03421988863459818	0.20515058551596366	0	0
CG6723	0	0.5821014906392197	0.4369215370499764	0.29628026798597823	0
CG45676	0	0.11998926748158927	0.07116289022014029	0	0
ninaG	0	0.05311067003906861	0.053898186326030134	0	0
CG5270	0	0.05793938097877275	0.0966437096285536	0.15794924295745444	0
Dtd	0	0.22427811002875608	0.19431371911112183	0.06513809275664408	0
RpL24-like	0	6.006165358762956	4.691708621827446	2.3265470147321916	3.060267178295585
CG5276	0	0.14644681818656496	0.10793940338918323	0.09819324430479182	0
Exd2	0	0	0.05632057672270565	0.062359690695934146	0
CG5281	0	0.18955217329737872	0.24057925200956537	0.2603692117479607	0
sals	0	0.1232111118171303	0.06509780945871173	0.046783625730994156	0
CG17230	0	0.20950822324898974	0.16109643198690593	0.1122278126840022	0.27901785714285715
mir-4945	0	0	0	0	0
PGRP-LB	0	0.009192325511277147	0.1103930900533962	0	0
lncRNA:CR45581	0	0	0	0	0
dpr5	0	0.15311582434633858	0.3062878903503064	0.23752033194706418	0.27901785714285715
dpr4	0	0.5677084117158042	0.46440438068297246	0.31917870640445184	1.3157639004260293
asRNA:CR45056	0	0	0	0	0
CG14708	0	0	0	0	0
CG10898	0	0.054719037425978806	0.15409291838582828	0	0
fabp	0	1.5696771818481772	1.6422469579505283	0.4585259388474089	1.5744936872443163
sea	0	0	0	0	0
Mrp4	0	0.027567546902998435	0	0.06402868485081316	0
CG6790	0	0	0	0	0
CG5342	0	0	0	0.046783625730994156	0
wkd	0	0.3613263797328048	0.5953660383970382	0.8725182877033708	0.9352349777881694
CG6791	0	0.21623759920847924	0.10657348766106137	0.31478212849034404	0
Jupiter	0	3.1956931219299145	2.325842688513605	1.4207394816652579	0.7628243309612632
CG14710	0	0.0381356567494278	0.0944314976180414	0.0951746454744456	0.4645760743321719
CG6808	0	0.03625082476996072	0.07755702888811081	0.03337449521075994	0
CG14711	0	0.11528028966571013	0.3265996483551282	0.19842151557870075	0
CG6813	0	0.01855700712589074	0.10263007794069107	0.07649938800489596	0
CG18764	0	0.029788956950364508	0	0	0
CG14712	0	0.032686205469623746	0.0682640453273261	0	0.43888523151195963
Csk	0	1.0714076571388607	1.116045633142375	0.9891416167986542	0.463070155128502
asRNA:CR44137	0	0.10539661364300272	0.254316489253076	0	0
Elp1	0	0.01281174170503783	0.10044460003002334	0.08434547908232116	0
CG42327	0	0.06423048510225002	0.22338624798608825	0.07840817793715602	0
CG14715	0	0.3094685570866211	0.57992308315933	0.2636193746737451	0
CG18476	0	0.05774654016229461	0.06364136655063793	0	0
Taf12	0	1.2814654068246685	1.4661006479159748	0.6965995174071999	0
Ho	0	0.44447551400420565	0.6107296017639476	0.3023524943830476	0
CG6830	0	0.023061135069068095	0	0	0
CG6834	0	0.11997681940756988	0.07616662414665878	0	0
CG6908	0	0.03387540842043133	0	0	0
CG18765	0	0	0	0	0
Fer3	0	0.06754911910675815	0	0.046576618537494174	0
CG14717	0	0	0	0	0
CG14718	0	0	0	0	0
lncRNA:CR46011	0	0	0	0	0
I-t	0	0	0	0	0
CG14720	0	0	0	0	0
CG12594	0	0.6443400575240288	0.15016230145496845	0.05747342695583962	0
CG14721	0	0.2485083707891099	0.32947460650256816	0.0804764204088202	0
Blm	0	0.11182614558981835	0	0.07170514842965725	0
CG14722	0	0.1591276710555851	0.08421122771071056	0	0.37643515904385466
CG6923	0	0.1058385804797413	0.05723934632666496	0.2638907076013421	0.6968641114982577
CG43062	0	0	0	0	0
Lk6	0	8.941564507640992	6.935134501113262	7.894076274731701	11.06698165333823
l(3)neo38	0	1.7204715837812168	2.219740412649925	2.1804351337812466	2.245791636916999
lncRNA:CR45595	0	0	0	0	0
prd1	0	0.8141859339769253	0.8226732717342345	1.1765352517253056	0.38665041871932826
HisCl1	0	0.03131543949430146	0.046659201194475565	0.09819324430479182	0
Sbf	0	0.21561497378316152	0.3211095056841634	0.12302808567657361	0.6197706848466068
ClC-a	0	0.45507021580899987	0.617932632861448	0.4112575432685056	0
glo	0	1.0659061905330636	2.5413516532823035	1.0323272144266462	0.90604337045415
COX5A	0	5.897599596547117	7.240723896425497	3.889410005115328	3.3024284156443704
Kyat	0	0.24994532122472268	0.1237611711914641	0.14822043876580673	0.7503783318586852
CG6959	0	0.27598568407415425	0.33985593727908303	0.1857296873468588	0.27901785714285715
sad	0	0	0	0	0
CG6962	0	0	0	0.024640252316183713	0
CG31368	0	0	0.07160537290209296	0.10044194455604658	0
mthl5	0	0	0	0	0
Dnali1	0	0	0	0	0
Cad87A	0	0.49186600558954147	0.6155021266148191	0.255209299656028	0.38299502106472616
CG34307	0	0	0	0	0
CG14731	0	0	0	0	0
CG31211	0	0.608963812804128	0.5812520262820474	0.8090066872460197	0.18959143046734284
Hsp70Aa	0	0	0	0	0
Hsp70Ab	0	0.05427338270918784	0	0.17371008102273172	0
CG3281	0	0.04102482640070293	0.03685684800235884	0	0
aurA	0	0.058287310428648605	0	0	0
CG12213	0	0.35275302964683103	0.3550207370906497	0.4847964280638752	0.37643515904385466
GC1	0	0.3846490526948563	0.5077433460463189	0.28164151348129485	0.4645760743321719
Tango9	0	0.39402270549195134	0.4471234147155853	0.5139238500306796	0.30988534242330346
GC2	0	0.015504549034686779	0	0	0
CG10005	0	0	0	0	0
lncRNA:CR44135	0	0	0	0	0
CG18547	0	0.05732489298963796	0	0	0
CG12224	0	0	0	0	0
CG3397	0	0	0	0	0
mfas	0	2.03467951588714	1.9994397913363395	1.098040122812328	1.2336075310235368
Tk	0	0.3209616885209271	1.4631251007320039	0.5831674681205745	0.38299502106472616
Ect3	0	0.027950736917036974	0.05034106068614867	0.0869943453675511	0
KLHL18	0	0.2349312633680278	0.16952170148293388	0.06513809275664408	0.5310674455655868
GCC185	0	0.14106228567299503	0.07398527295264279	0.14888706915804364	0
DCAF12	0	0.03668354235016755	0.04735184790586453	0.0391895599012423	0
Spt3	0	0.15936090939077246	0.25525965392711414	0	0
CG31358	0	0	0	0	0
CG42504	0	0	0	0	0
CG42505	0	0	0	0	0
ssp5	0	0	0	0	0
CG14736	0	0	0	0	0
CG14739	0	0	0	0	0
CG14740	0	0	0	0	0
ATP8B	0	0.3640194929227427	0.1717585222578543	0.27882350506785814	0
dpr17	0	0.4650328069267539	0.761074060900063	0.7911652709087008	0.34800765616843565
CG4702	0	0	0	0	0
tRNA:Lys-TTT-2-5	0	0	0	0	0
dpr15	0	0.2549479219496783	0.2900801260254993	0.5088708132195439	0.9918166662435366
Cpn	0	0	0	0	0
eIF3d2	0	0	0	0	0
CG43450	0	0	0	0	0
CG3809	0	0	0	0	0
tRNA:Thr-TGT-1-1	0	0	0	0	0
CG4830	0	0	0.061774153694094384	0.02626326294778863	0
Cog1	0	0.05496052942708724	0.3174423116680313	0	0
CG14742	0	0.007418166496296108	0	0	0
CG4860	0	0.02292286478902584	0	0	0
asRNA:CR46012	0	0	0	0	0
CG10014	0	0	0	0	0
CG17404	0	0	0	0	0
CG12256	0	0.6734249534678427	0.6513203511321805	0	0.12111669593653485
asRNA:CR43477	0	0	0	0	0
CG3916	0	0	0	0	0
Pglym87	0	0	0	0	0
Cyp313a5	0	0	0	0	0
Cyp313a2	0	0	0	0	0
Cyp313a3	0	0	0	0	0
lncRNA:CR44036	0	0	0	0	0
lncRNA:CR45582	0	0	0	0	0
CG3942	0	0	0	0	0
lncRNA:CR46203	0	0	0	0	0
svp	0	0.11450169493105529	0	0.26453427867410595	0
CG44037	0	0	0	0	0
CG44038	0	0	0	0	0
lncRNA:CR46013	0	0	0	0	0
lncRNA:CR44039	0	0	0	0	0
CG17738	0	0	0	0	0
Sfp87B	0	0	0	0	0
lncRNA:CR46014	0	0	0	0	0
CG4066	0	0	0	0	0
tRNA:Thr-TGT-2-5	0	0	0	0	0
CG10013	0	0	0	0	0
lncRNA:CR45584	0	0	0	0	0
lncRNA:CR45583	0	0	0	0	0
lncRNA:CR44941	0	0	0	0	0
CG44956	0	0	0	0	0
CG10038	0	0.11073288251674296	0.046046875719482426	0.07170514842965725	0
CG10041	0	0.019533691711463935	0	0	0
MBD-R2	0	0.1289771272759162	0.2116224802146125	0.07583801001061731	0
CG4115	0	0.04338791211728777	0	0	0
snmRNA:419	0	0	0	0	0
Tim17a1	0	0	0	0	0
GstD10	0	0	0.058970956803774156	0	0
GstD9	0	2.4657271469159006	1.4496571798256659	0.5298812661753358	0.8872772428186643
GstD1	0	3.319712649501934	4.143668378473179	1.2897653296142395	0
lncRNA:CR46015	0	0	0	0	0
GstD2	0	0.09656464729230073	0.2885916422438004	0	0
GstD3	0	0.8217343698074395	0.7459396992339953	0.5484069021666644	0
GstD4	0	0	0.09273654638191091	0	0
GstD5	0	0	0	0	0
GstD6	0	0	0	0	0
GstD7	0	0	0	0	0
GstD8	0	0	0	0	0
CG10035	0	0	0	0	0
GstD11	0	0	0	0	0
CG34402	0	0.012243798516051623	0.0986068129214813	0.07170514842965725	0
CG33098	0	0	0	0	0
CG10097	0	0	0	0	0
CG10096	0	0	0	0	0
Cyp9f3	0	0.1242569449233722	0.04722438667327809	0.09331840238895109	0.8891331972939768
DNAlig3	0	0	0.06920654693934047	0	0
Cyp9f2	0	0.45208517036048007	0.39271072051458245	0.1511869529558403	0
Sccpdh2	0	0.06600687314504543	0	0	0
CG5196	0	0.08556992255213157	0.2818378743834292	0	0
Dip-C	0	0.08452813058054617	0.2123326681455619	0	0
snmRNA:649	0	0	0	0	0
pps	0	0.21034522968402125	0.06417930563305667	0.07239556939115324	0.30988534242330346
Scgbeta	0	0.31600504459584533	0.6867676523590079	0.315646170841952	1.1152130942012541
CG17202	0	0.4132687001942073	0.7535238492601778	0	0
Pp1-87B	0	0.9975251153361318	1.1757518404399478	0.7826896074486135	0.7414779190309857
NANS	0	0.019469646820606677	0	0	0
CG5641	0	0.1648475625498515	0.2187653990350339	0.12569248634094293	0
CG5245	0	0.02449438249498287	0	0	0
Prosalpha2	0	0.29187512300598734	0.6932325621478684	0.14935239051139937	0
Aos1	0	0.15954631645180847	0.3385305900857768	0	0.4722550177095631
Srlp	0	0.1750233727942252	0.34881374829551226	0.22273605617439984	0.42643923240938164
Desat2	0	0	0	0	0
CG17207	0	0	0	0	0
CG46427	0	0	0	0	0
Desat1	0	1.6641848354782887	2.261395426821847	1.2669094678206558	1.6086823104123658
vrs	0	0	0	0	0
CG18549	0	0.25325908811086356	0.4245456909081333	0.41756371312006474	0.11586142973004286
CG5509	0	0	0	0	0
trus	0	0.32305775411611865	0.49635771411805574	0.06764984440535785	0
CG5961	0	0.1851500583006435	0.1855479220124617	0.2705333739673903	0.2655337227827934
CG12267	0	0.03463475404103179	0	0	0
CG5608	0	0.09158240281217211	0.04525888416675042	0	0
Hsp70Ba	0	0	0	0	0
lncRNA:alphagamma-element:CR32865	0	0.01606430726644621	0.06558452205279555	0.07259528130671505	0
Hsp70Bbb	0	0	0	0	0
CR46154	0	0	0	0	0
Hsp70Bb	0	0	0	0.15244875083648113	0
CR46155	0	0	0	0	0
Hsp70Bc	0	0.10277659596488695	0.17340047380771811	0.0847529451648445	0
Octbeta3R	0	1.0452288769954927	0.9341265246527177	0.6492783710666039	1.6410465298778216
Hug	0	0.6845042964087339	2.10888837854832	0.01427103550633634	0
lncRNA:CR46016	0	0	0	0	0
Octbeta2R	0	1.7462794052089088	1.5818756182658944	2.4312896044217442	4.317314286538893
mir-284	0	0	0	0	0
lncRNA:CR46017	0	0	0	0	0
lncRNA:CR44942	0	0	0	0	0
Vha55	0	1.596633916308855	3.184411612365346	1.6586776428529337	1.9026816759191836
Snx3	0	0.6881707635589437	0.9763351934344564	0.36899697786952745	0
Not10	0	0.14600808863852244	0.13756897790264414	0	0
CG18530	0	0	0	0	0
asRNA:CR46018	0	0	0	0	0
CG11598	0	0	0	0	0
CG11600	0	0	0	0	0
CG11608	0	0	0	0	0
CG6753	0	0	0	0	0
lncRNA:CR46351	0	0	0	0	0
Dtg	0	0	0	0	0
CG6225	0	0.018299668044021684	0.04527447651386531	0	0
lncRNA:CR45586	0	0	0	0	0
CG14395	0	0.017162549943020335	0	0	0
Gnmt	0	0	0	0.07820442637053257	0
CG43630	0	0	0.06473748948015795	0	0
mbo	0	0.011193670650867175	0.14499864921252428	0.020073065960094744	0
Cyp313a4	0	0	0	0	0
kar	0	0.07803071654281091	0.03760010937359421	0.0787897888433659	0
Su(fu)	0	0.032416391740030685	0.13965319734490741	0	0
CG31347	0	0	0	0	0
Arp1	0	0.4432480821703797	0.20893908566638575	0.18466821671374672	0.4645760743321719
CG14391	0	0	0	0	0
NijC	0	0.01996047825305895	0	0	0
Past1	0	0.37938419924315475	0.4521009157931107	0.19008406729608587	0
CG12279	0	0.41040964708211813	0.21400444085882928	0.30914994030773973	0.4676174888940847
DNApol-theta	0	0.020763084896101524	0	0.06907031357922364	0
Men	0	0.28472378057528636	0.7348828151953531	0.5389710480542906	0.8502406125200251
lncRNA:CR44231	0	0	0	0	0
Ugt37A2	0	0	0	0	0
Ugt37A3	0	0	0	0	0
lncRNA:CR46238	0	0	0	0	0
beat-Vc	0	0.4559855060297433	0.34324596851678585	0.23866829031323467	0.9915994581023146
lncRNA:CR44233	0	0	0	0	0
lncRNA:CR44232	0	0	0	0.07649938800489596	0
CG31345	0	0.40047575600519214	0.5465804701047193	0.22664025953888872	0
lncRNA:CR46217	0	0	0	0	0
beat-Va	0	0.6120840882627097	0.4042315602285642	0.7775172170821008	0.9589914499315149
lncRNA:CR45587	0	0	0	0	0
lncRNA:CR44234	0	0	0	0	0
CG10126	0	0.2355027439604959	0.15979017627897973	0.027862138140480903	0.4245383145828911
lncRNA:CR46218	0	0	0	0	0
asRNA:CR44235	0	0	0	0	0
d-cup	0	0	0	0	0
CR33929	0	0	0	0	0
CG10909	0	0	0	0	0
beat-Vb	0	0.33402144625709845	0.48440115992047794	0.5601582266974243	0
lncRNA:CR44236	0	0	0	0	0
grsm	0	0.03745497921900723	0.15202535161381223	0.0628812173803685	0.11586142973004286
Spc25	0	0	0	0	0
Cyp304a1	0	0	0	0	0
CG14384	0	0	0	0	0
CG7381	0	0.07283515671750765	0.1645756107501662	0.25631944294625275	0
CG7091	0	0	0	0	0
Paip2	0	0.8581187937695308	0.9563614305721302	0.8978111486549681	0.38665041871932826
CG31342	0	0.15007166144573336	0.17804447865093506	0.06402868485081316	0.27184993883376374
CG14383	0	0	0	0	0
yellow-f	0	0	0	0	0
yellow-f2	0	0	0	0	0
CG7488	0	0.12028448590684691	0.25825998657012733	0.003803684248563158	0
CG44194	0	0	0	0	0
CG17327	0	0	0	0	0
CG7518	0	0.4330917288928637	0.5079146022719803	0.3929935375724239	0.858031809017064
CG8031	0	0.08416662303739972	0.21028459021689558	0.027862138140480903	0
CG11656	0	0.013698367428569865	0	0	0
CtBP	0	2.3585833498651128	2.1461194555399588	1.6169227676541924	2.5545442191669347
CG46280	0	0.16153193490764897	0.41132302265415627	0.5205464408225117	0
CG46281	0	0	0	0	0
l(3)87Df	0	0.3105219004286034	0.5574152005805602	0.07550883267822041	0
ry	0	0.029977159897737228	0.08507879151043041	0	0
CG11668	0	0.019094026624710724	0	0	0
snk	0	0	0	0	0
CG11670	0	0	0	0	0
CG45122	0	0	0	0	0
Hsc70-2	0	0.5120842482835457	0.6626455651645107	0.4917948824489568	0.4315925766076823
CG31157	0	0.1947228754966375	0.32575272388938736	0.020073065960094744	0
CG7966	0	0.9127356679972236	0.3632172780117002	0.2033057688002593	0.530082162735224
pic	0	0.09835356347273244	0.10076890501191371	0.33538699349103107	0.4722550177095631
sim	0	0.044886703014185084	0.06989585517578807	0	0.4315925766076823
lncRNA:CR44967	0	0	0	0	0
CG43063	0	0	0	0	0
timeout	0	0.03258944902721139	0	0.10044194455604658	0
CG34308	0	0	0	0	0
lncRNA:CR46019	0	0	0	0	0
2mit	0	0.5815234416028627	1.07103318689047	1.249118351570632	4.31238927735267
lncRNA:CR45109	0	0	0	0	0
CG8138	0	0	0	0	0
CG8508	0	0	0	0	0
CG14380	0	0	0	0	0
CG8141	0	0	0	0	0
CG8483	0	0.012770413505989326	0	0	0
CG8476	0	0	0	0	0
Ace	0	3.9290905356914196	3.48130276495859	5.674825456623357	10.461700186826903
CG11686	0	0.07413659101814765	0.12715422135970084	0	0
Ravus	0	0.14431045086534608	0.10856130577840847	0	0
Su(var)3-7	0	0.08808669878533985	0.056960583276372774	0.1924104856820053	0
TBC1D5	0	0.12493318105014552	0.057426709162431464	0.07998720204767237	0
CG8630	0	0	0	0	0
CG15888	0	0	0	0	0
apn	0	0.007413535930443241	0	0	0
Osi22	0	0	0	0	0
wntD	0	0	0	0	0
CG8773	0	0	0	0	0
CG8774	0	0	0	0	0
CG32473	0	0.18949045576542295	0.6843814109432101	0.01427103550633634	0.4315925766076823
CG43208	0	0	0	0	0
CG44142	0	0	0	0	0
CR46407	0	0	0	0	0
CG45080	0	0	0	0.18086453246518355	0
PK2-R2	0	0.02302854974253713	0.04396957305544562	0	0
PK2-R1	0	0.021476463943164683	0	0	0
mthl12	0	0	0	0	0
poly	0	0.24379674244141797	0.1733810389191182	0.2517544177737741	0
Dic1	0	0.4215580547931414	0.4048626841299298	0.6022086532358328	0
CheA87a	0	0	0	0	0
Lip3	0	0.01992698751773502	0	0	0
CG34309	0	0	0	0	0
CG9813	0	1.5307395690761756	2.126706785658554	1.338729146092473	1.581697118896734
lncRNA:CR44138	0	0	0	0	0
CG8870	0	0	0	0	0
mRpS21	0	0.3952475327301511	0.587238124554709	0.3424778661904433	0
Droj2	0	0.8887694326573287	1.3642295081970361	0.8521017453357802	2.4114294842486768
CG9799	0	0.056544315798047765	0	0.08728288382648165	0.8257578124186477
CCHa2	0	0	0.11121305641282289	0	0
CG14374	0	0	0	0	0
CG14377	0	0	0	0	0
GILT1	0	0.05380889561074369	0.14497875304737362	0	0
CG33977	0	1.819806193402329	1.245358313436027	1.5939502350608072	3.216646978056824
yellow-e3	0	0	0	0	0
yellow-e2	0	0	0	0	0
yellow-e	0	0	0	0.02626326294778863	0
Ir87a	0	0	0	0	0
lncRNA:CR45591	0	0	0	0	0
Act87E	0	0	0	0.09356725146198833	0
yrt	0	0.254803866720384	0.37734683537839697	0.07962417389919578	0.42643923240938164
lncRNA:CR42756	0	0	0	0	0
lncRNA:CR45679	0	0	0	0	0
side-IV	0	0.39018294946843457	0.2208401399527405	0.5569159565845548	0.7196735932025669
asRNA:CR17025	0	0	0.05508276184967915	0	0
asRNA:CR46354	0	0.06973591553710914	0.0577100646352724	0.07583801001061731	0.38299502106472616
mir-252	0	0	0	0	0
lncRNA:CR45914	0	0.032420544806021565	0	0	0
lncRNA:CR45589	0	0	0	0	0
CG12538	0	0	0	0	0
CG42778	0	0	0	0	0
lncRNA:TS26	0	0	0	0	0
CG31337	0	0	0	0	0
lncRNA:CR43848	0	0	0	0	0
CG14370	0	0	0	0	0
CG14369	0	0	0	0	0
CG9759	0	0	0	0	0
CG9757	0	0	0	0	0
CG9269	0	0	0	0	0
lncRNA:CR45680	0	0	0	0	0
lncRNA:CR45594	0	0	0	0	0
CG10841	0	0	0	0	0
sqd	0	4.36427097831743	4.220620432575376	4.0634887076598725	2.667032357901168
rin	0	2.6644026626851254	2.536963431654331	2.270878632051604	1.1184121876015567
Rbp4	0	0	0	0	0
Hrb87F	0	0.6170054102991518	0.8175493292687946	0.6990174126086448	0
B52	0	1.6093247248657023	2.7120432227209275	2.318821001497851	1.2722831767043545
Task6	0	0.9597497632842721	1.117680129025819	1.1489522523190527	1.9179223097346079
CG9588	0	0.03241286290573187	0.17230789664156182	0.0804764204088202	0
Lkb1	0	0.2011295424952215	0.1063965942603735	0	0.46685340802987857
omd	0	0.06996362924457844	0.04659723678385872	0	0
flfl	0	0.6604218371276217	0.6930642869721263	0.7372868227798489	0.6723711551984325
CG14367	0	0.00788087893866627	0	0.09949258780220875	0
f-cup	0	0.15800814848000763	0.0577100646352724	0.17218051939764648	0
ninaB	0	0.20195164118326106	0.21609908019642407	0.03426535087719298	0.12111669593653485
Adgf-D	0	1.1711369982402706	0.808375612672238	0.04409652124293363	0.14379178948882018
Adgf-C	0	0.11134799743673625	0.16322613429180838	0.18637058110742322	0
CG31469	0	0.006965680094175996	0	0	0
primo-1	0	0	0	0	0
primo-2	0	0	0	0	0
lncRNA:CR34044	0	0	0	0	0
CG34383	0	1.2629201028593273	1.1262612752499639	1.6663343220843763	0.18959143046734284
Ubc87F	0	0	0	0	0
CG9312	0	0	0	0	0
Cht5	0	0.035590502273402595	0	0	0
CG9297	0	0	0	0.0851643672287515	0
CG9288	0	0	0	0	0
CG42375	0	0	0	0	0
CG9286	0	0.15701726257086646	0.035335064751506155	0.003803684248563158	0.2655337227827934
Dip-B	0	0.21035336288692658	0.5113277900831298	0.2002482157533944	0.5602240896358542
lncRNA:CR45590	0	0	0	0	0
tRNA:Phe-GAA-1-6	0	0	0	0	0
tRNA:Phe-GAA-1-7	0	0	0	0	0
tal-1A	0	0	0	0	0
tal-3A	0	0	0	0	0
tal-2A	0	0	0	0	0
tal-AA	0	0	0	0	0
lncRNA:CR43641	0	0.1796628417337862	0.06742965446858144	0.08905512512245081	0.5411255411255411
lncRNA:CR43642	0	0	0	0	0
Mst87F	0	0.004688702945349415	0.05348737697903295	0	0
lncRNA:CR43300	0	0	0	0	0
Nsf2	0	0.11406712439526286	0.029460721493069362	0.21895369819047322	0.18959143046734284
CG31495	0	0	0	0.08407600470825626	0
CR46415	0	0	0	0	0
CG14362	0	0	0	0	0
lncRNA:CR46239	0	0	0	0	0
E5	0	0.010473090441419818	0	0	0
ems	0	0	0	0	0
Art9	0	0	0	0	0
Art6	0	0	0	0	0
CG31517	0	0	0	0	0
CG9926	0	0	0	0	0
Ipp	0	0.7439310490743732	1.183021135224044	0.685433586502243	0.2655337227827934
CG9925	0	0	0	0	0
Orc2	0	0	0	0	0
rdx	0	1.5783147689612127	1.5703682291921983	1.323191009662808	3.3821602188137265
sisRNA:CR46363	0	0	0	0	0
asRNA:CR43460	0	0	0	0	0
Cyp6d5	0	0	0.08864541234801653	0	0
CG3061	0	0.5845103715767044	0.6098027585981215	0.3122198175217842	0
CG9922	0	0.38678830078266446	0.21899988268242498	0.059070234508831004	0.5436998776675275
tRNA:Ser-GCT-2-2	0	0	0	0	0
foxo	0	0.2517838746226848	0.020579307506302418	0.10588743684698441	0
Npc2b	0	0.3010454525382952	0.4712651599750765	0.06318316800404372	0
CCHa1	0	0	0.04358722894192001	0	0
CG9920	0	0	0	0	0
PK1-R	0	0	0	0	0
CG12402	0	0.1746312911629983	0.1335435828638842	0.5153006138131757	0.4041220448575469
asRNA:CR44237	0	0	0	0	0
Or88a	0	0	0	0	0
CG14357	0	0	0	0	0
Kif19A	0	0.019867882246640964	0	0	0
Abi	0	0.08361034273015859	0.1540138186803347	0.0904322662325918	0.9734728644439038
twf	0	0.1434957012041183	0.3314645835848789	0	0
140up	0	0.14265128642104402	0.02813770593283529	0.0832778147901399	0.4110996916752313
RpII140	0	0.1388659417595182	0.06110412866485741	0.18352794778131942	0
CG14356	0	0	0	0	0
CG14355	0	0	0	0	0
CG42500	0	0	0	0	0
CG9722	0	0	0	0	0
CG44215	0	0	0	0	0
CG31533	0	0	0	0	0
CG31327	0	0	0	0	0
CG3199	0	0	0	0	0
Dop1R1	0	0.41309929437056575	0.4722638843947334	0.6276066485106285	1.8757969183764929
CG9649	0	0	0.061449595968906506	0	0
CG31326	0	0.039456759337442096	0	0	0
CG33109	0	0.010168223082679858	0	0	0
Sp212	0	0	0	0	0
CG9631	0	0	0	0	0
CG9624	0	0	0	0	0
CG43291	0	0	0	0	0
CG9616	0	0	0	0.07572889057175314	0
MetRS-m	0	0.17344177911987474	0.10089269164679252	0.059070234508831004	0
CG43179	0	0	0	0	0
CG14840	0	0	0	0	0
CG14841	0	0	0	0	0
CG14839	0	0	0	0	0
trx	0	1.2348611049680884	1.9503614116078933	1.3309515288114415	0.7729554975518055
asRNA:CR46020	0	0	0	0	0
lncRNA:CR45596	0	0	0	0	0
red	0	0.24750885776845483	0.1975371381439197	0.3513074065049284	0.4041220448575469
IFT54	0	0	0	0.08035355564483727	0
su(Hw)	0	0.18642200468655026	0.18039112433726637	0.4879776419265375	0.54839594187003
RpII15	0	0.339008499601068	0.3519643439672529	0.19749811024322284	0
CG31321	0	0	0	0	0
Crz	0	0.04086254973455067	0.11052962037293096	0	0
PR-Set7	0	0.2842809971443685	0.2751690582368965	0.24479522834267473	0.3635041802980734
Afti	0	0.3188979546559589	0.27306762987865385	0.7129505108873586	0.4110996916752313
ATPsynE	0	4.186838475299265	3.964185951785229	2.9976406897475285	1.9274481446998841
spn-B	0	0	0	0	0
NK7.1	0	1.1605589527604592	0.3535847087936211	0.5011666881464361	0.5202269485326748
HEATR2	0	0.06608664562327964	0.034366032613364954	0	0
snoRNA:Me18S-G1189	0	0	0	0	0
lncRNA:CR44943	0	0	0	0	0
soti	0	0.017913249714283673	0	0.06402868485081316	0
cv-c	0	0.19484585032865367	0.10567986713386184	0.34339865962595284	0
mir-2281	0	0	0	0	0
natalisin	0	0	0	0	0
asRNA:CR44176	0	0	0	0	0
lncRNA:CR44177	0	0.017805823928890657	0	0	0
HtrA2	0	0.05463917272168163	0.08593526790484347	0	0
mRpL11	0	0.302906003887906	0.3495740183345419	0.020073065960094744	0
CG8461	0	0.1800233071758701	0.17629458116219268	0	0
Pde6	0	1.7770628700481619	1.3564807972460813	1.349681764696364	1.1477833105120772
CG34273	0	0	0	0	0
Cyp313a1	0	0	0	0	0
lncRNA:CR46021	0	0.021593608291945586	0	0	0
lncRNA:CR46022	0	0	0	0	0
lncRNA:CR46023	0	0	0	0	0
CG14854	0	0	0.03216106260150835	0	0
CG14850	0	0	0	0	0
CG14851	0	0	0	0	0
CG8087	0	0	0	0	0
CG14852	0	0	0	0	0
CG31313	0	0	0	0.07572889057175314	0
CG8066	0	0.11282304330775976	0.3524596691059647	0.10121457489878544	0.45568466621098197
asRNA:CR44095	0	0	0	0	0
Cys	0	0.9200957514985416	1.1057399016774287	0.4149950432561633	0.530082162735224
CG7987	0	0.10796359931530014	0.20169783536989586	0.44166800562572556	0
CG44094	0	0	0	0	0
stumps	0	0.6799074008824602	0.4909631437039913	0.16023638138354762	0.34800765616843565
lncRNA:CR46153	0	0	0	0	0
CG14853	0	0.5819309439415032	1.5237482437575147	0.6188872181046456	1.0671739362841666
put	0	0.49200924278577024	0.10628675653585298	0.20179525636473697	1.3080142157171997
His4r	0	15.875846955385455	19.54052342057187	6.834868952263322	7.31915455769174
CG7886	0	0.007002644198449335	0	0	0
Cad88C	0	0.022665046871316923	0	0	0
l(3)L1231	0	1.962756655065458	2.408539850657072	1.7851919920433401	2.459813569119381
CG3505	0	0	0	0	0
Hexim	0	0.23294658423844472	0.0950346894615529	0.28159449454821733	0.54839594187003
Rad17	0	0.022450821475557794	0	0	0.14379178948882018
BigH1	0	0	0	0	0
Meltrin	0	0.5364145293876854	0.4784560342441336	0.7482924928120385	0.38299502106472616
kibra	0	0.3176100325875051	0.2790322136143681	0.4685568144424096	0.46685340802987857
CG7530	0	0.17070379452270903	0.12075283550055459	0.024640252316183713	0
eff	0	2.3766727366798373	4.068596065184293	2.549061651738768	3.7166574940785577
jvl	0	1.276738254814888	1.0136248486929942	0.742132361972023	1.3440118273880475
smp-30	0	0.017886271928569387	0.09173259947253756	0	0
CG7362	0	0	0	0	0
CG14855	0	0	0	0	0
CG14856	0	0	0	0	0
CG14857	0	0	0	0	0
btsz	0	0.3629190864249938	0.4076684259826274	0.6978348148174972	1.3105491328191874
lncRNA:CR46024	0	0	0	0	0
CG3610	0	0	0	0	0
CG3631	0	0.07629261010289798	0.0724626573449961	0	0
Rrp6	0	0.02865351014584957	0.09757311013752448	0.0628812173803685	0
CG33332	0	0.01400528839689867	0	0	0
CG33331	0	0.0625063281974256	0.04525888416675042	0	0
CycC	0	0.10597580859459534	0.19108234418896597	0.15746163865839727	0
UQCR-C1	0	2.3253569036947863	3.2456146757188957	2.1127927178831967	1.740578198919312
CG7265	0	0.041630618727467664	0.1107625488430759	0.22468810489571941	0.30988534242330346
CG14860	0	0	0	0.19529342837613517	0
Nup93-2	0	0.07222837281450728	0.020579307506302418	0.017066011331831523	0
CG3817	0	0.25444065739044686	0.3334494468443523	0	0
VhaPPA1-2	0	0	0	0	0
RpS5b	0	0.017805823928890657	0	0	0
VhaPPA1-1	0	1.5891823819332476	2.410490091447558	1.056097047966962	2.9804002067655326
lncRNA:CR46199	0	0	0	0	0
Sdr	0	0.06936672825303314	0.04019211832559636	0	0
lncRNA:CR45598	0	0	0	0	0
lncRNA:CR45599	0	0	0	0	0
CG14861	0	0	0	0	0
RpL10Aa	0	0	0	0	0
lncRNA:CR44944	0	0	0	0	0
dpr9	0	1.8428697789806763	1.9628614547180592	1.760840829863099	4.076948595462863
CG6974	0	0	0	0	0
CG6966	0	0.7922842175840116	0.6735920530954879	0.9445964524825939	0.6637752640764099
CG42788	0	1.376506835006973	1.1169183036088912	0.8034779037616202	0.12111669593653485
mir-2493	0	0	0	0	0
CG6912	0	0	0	0	0
asRNA:CR45600	0	0	0	0	0
CG3984	0	0	0	0	0
CG3987	0	0.017620896974139568	0	0	0
GlyS	0	0.18354416880457172	0.12608058980839143	0	0
Gyc88E	0	0.2208473307763712	0.34483100920518994	0.46702241545553813	0.12111669593653485
Mf	0	0.12916651399546633	0	0.20371353424666971	0
CG6752	0	0.020336446165359713	0.04735184790586453	0.020073065960094744	0
mir-3644	0	0	0	0	0
CG42542	0	0.44332085555951034	0.26934425728153594	0.17145984722527394	0
Spn88Ea	0	0.08300536877127128	0.1230098833285514	0.06402868485081316	0
Spn88Eb	0	0	0	0	0
Mau2	0	0.05097184093546666	0.13116632341822224	0	0.43888523151195963
CG6654	0	0.2803786217833657	0.356658202461588	0.3867482046261141	0
CG4210	0	0	0.06265664160401002	0	0
SIDL	0	0.0967789469246832	0.12342668249480382	0.09580195653184788	0.4041220448575469
CG12241	0	0.059616601787783934	0.06265664160401002	0.08172605426610002	0
mir-9383	0	0	0	0	0
Rpb7	0	0.22179178762598484	0.09745737166026489	0.0941530929291027	0
CG31344	0	0.26774520859145623	0.16468340269413412	0.032503764813984315	0
Caf1-55	0	0.11688587325184951	0.3090229233398751	0.2846497505961807	0
Art3	0	0.15420514644027342	0.12487012828556122	0	0
mRpS10	0	0.21926014559210116	0.6015237659545172	0.18426211325913408	0.3635041802980734
CG34316	0	0	0	0	0
asRNA:CR43471	0	0	0	0	0
tefu	0	0.013434937285712753	0.08988855032184077	0.07572889057175314	0.4189359028068705
Hsc70-4	0	2.304768640418538	3.0734994654554186	1.3290142308206792	1.5395534980641443
Amt	0	0	0	0	0
CG42404	0	0.3413480774628535	0.7485107285061045	0.4037241775115758	1.0401589121183703
eIF2gamma	0	0.24238136374551558	0.409673671716968	0	0
Su(var)3-9	0	0.013955916052373762	0	0	0
Set	0	0.29335961064103894	0.3787645302931577	0	0
ATPsynO	0	3.5294140940840326	5.441156972514552	1.4154646135827655	0.27901785714285715
CG14864	0	0.1035168792698334	0.26840113317190806	0.09331840238895109	0
Zip88E	0	0	0.03515803536898358	0	0
Cp190	0	0.2857536469582371	0.33577289641362373	0.3915796243296954	0
CG4338	0	0.15324838899142434	0.027326884188664805	0.09778864665457819	0
asRNA:CR46081	0	0	0	0	0
MRG15	0	0.22168121519632789	0.23773562173109253	0.10998523603662375	0.18959143046734284
l(3)neo43	0	0.33630990541346784	0.6553978840084137	0.23834932499347308	1.21580547112462
Tm1	0	1.352379041487853	1.1586968915686946	1.4059385592777207	0.8078343849222179
CG45218	0	0	0	0.13438259170958108	0
Tm2	0	0	0	0	0
CG14866	0	0	0	0	0
CG6276	0	0.1016448411609076	0.4685601689048467	0.320214428928541	0
CG44040	0	0	0	0	0
ear	0	0.2604937748049635	0.4941359495331529	0.15345386922195547	0.5411255411255411
CG6236	0	0.19825191470732406	0.42895262005900525	0.09945704627286764	0
ea	0	0.08799205180044876	0.15531888301331875	0	0
mRpL9	0	0.32060804446007923	0.35638780541830994	0.047121856221705886	0
Fkbp39	0	0.2685235827260636	0.139198075514073	0.15745494483785316	0
Sra-1	0	0.10209174228322702	0.11183437908416971	0	0.463070155128502
CG6218	0	1.130601986722187	0.9958114330042473	0.5127139894175846	0.942461748555052
SerRS-m	0	0.020406330860086037	0.11105840726813165	0	0
Surf4	0	0.2796117090127805	0.4043585493252086	0.11368124543219144	0.8280781370065509
CG31301	0	0.0907072974479903	0.07605795827692809	0.003803684248563158	0
CG42726	0	0	0	0	0
CG42727	0	0	0	0	0
Trs33	0	0.09146065361753707	0.14832653620640793	0.07649938800489596	0
CG5038	0	0.030854665331521227	0.07017543859649122	0.0744435345790218	0
Atg4b	0	0.02643364700083188	0.21932823552845057	0	0
CG5044	0	0.2813481669520686	0.2489407089007925	0.19208605455243952	0
ldlCp	0	0.04948161362008993	0.08913371349688842	0	0
Trax	0	0.08331958609060021	0.2083038202375953	0	0
CG6171	0	0.1565144869780778	0.6247911076710859	0.06318316800404372	0.43888523151195963
CG34404	0	0.4667225260140046	0.3436192732021792	0.5350259210491786	0.4245383145828911
CG14868	0	0.41778768840461733	0.46243068701216494	0.2425076070332303	0
CG6136	0	0.09318025992974417	0.09694264135256817	0	0
Ccm3	0	0.5491579387192745	0.7077596916969384	0.4105660606193873	0
Rbp	0	2.3301832148955075	3.4449588497924224	3.2284490875034377	3.8504208968888083
h-cup	0	0	0	0	0
CG6125	0	0.016703916400239202	0	0	0
asRNA:CR46058	0	0	0	0	0
Atx2	0	1.1288581151612205	1.4950362641798718	1.5263835416542415	0.8094342534741078
lncRNA:CR45911	0	0.05792965412216715	0	0	0.27901785714285715
mir-13b-1	0	0	0	0	0
mir-13a	0	0	0	0	0
mir-2c	0	0	0	0	0
CG6118	0	0.011151628695370955	0.08558979147214442	0	0
Act88F	0	0	0	0	0
AdamTS-A	0	0	0.11934598400763816	0.12845922337223814	0
snoRNA:Or-ACA9	0	0	0	0	0
B9d1	0	0	0	0	0
Rh6	0	0	0.04152392816360428	0.20680384655154588	0
Trissin	0	0.09687269717659053	0.03916040100250628	0.110437999949389	0
obe	0	0	0	0.08981498113885397	0
CG5213	0	0	0	0	0
CG44014	0	0	0	0	0
CG44013	0	0	0	0	0
CG31296	0	0	0	0	0
AOX1	0	0.0177525927661735	0	0.09398496240601503	0
AOX2	0	0	0	0	0
AOX3	0	0	0	0	0
AOX4	0	0	0	0	0
CG43335	0	0	0	0	0
CG43336	0	0	0	0	0
pxb	0	0.16723621573049408	0.11329188914979882	0.1880762577870777	0
lncRNA:CR43849	0	0	0	0	0
CG31446	0	0	0	0	0
CG5399	0	0.3197862375592978	0	0	0
lncRNA:CR45635	0	0	0	0	0
lncRNA:CR45636	0	0	0	0	0
CG5404	0	0.20853596913175731	0.06950015091187925	0.09949258780220875	0.3239390994493036
CG31294	0	0	0	0	0
CG34274	0	0	0	0	0
CG4520	0	0	0	0	0
CG12784	0	0	0	0	0
CG5623	0	0	0	0	0
asRNA:CR45206	0	0	0	0	0
Ttc26	0	0	0	0	0
CG45207	0	0	0	0	0
CG5614	0	0	0	0	0
CG9590	0	0.09675954847246987	0.029460721493069362	0.10134196264088174	0.5834789186241276
Uros2	0	0	0	0	0
c(3)G	0	0.08091089076029126	0	0.06853070175438594	0
Acyp2	0	0.42550342782916023	0.6187882665177955	0.5021977179907674	1.1869721397936015
nsl1	0	0.6571637014707827	1.089632231459314	0.8970374196500058	0.8106755316712553
CG9593	0	0	0	0	0
asRNA:CR45891	0	0	0.046659201194475565	0	0
alpha-Man-IIb	0	0.5517349486355607	0.48882201111752704	0.29211585612959085	0.8970314606232137
lncRNA:CR45211	0	0	0	0	0
rec	0	0.1541795403725497	0	0.12464112707140984	0
CG4576	0	0	0	0	0
CG43318	0	0	0	0	0
CG43317	0	0	0	0	0
Arpc3A	0	0.38574743720996674	0.860806412319467	0.012430698853889567	0.54839594187003
ND-23	0	1.796495677267029	2.0996088424970143	0.9034245236085462	0.8019309238715966
mir-4911	0	0	0	0	0
spn-E	0	0	0	0	0
Pbp45	0	0	0	0	0
cv-d	0	0.07195956238271871	0.09943524374763762	0	0
CG4546	0	0	0	0	0
Hmt-1	0	0.1317550727804725	0.15051382456248238	0.17871503887052093	0
CG31183	0	0.09109013342098296	0.06810818604026234	0.06155740227762387	0
CG9632	0	0	0	0	0
CG14877	0	0	0	0.08728288382648165	0
glob1	0	0.3659405994007257	0.3343100332735901	0.403786945051789	0
CR31292	0	0	0	0	0
EndoU	0	0.04523184587022735	0	0	0
CG45105	0	0	0	0	0
Fbxl7	0	0	0	0	0
lncRNA:CR46028	0	0	0	0	0
CG34276	0	0	0	0	0
CG5478	0	0	0	0	0
blp	0	0.1902793710284843	0.2461780024879186	0.30460230362797475	0
Sap47	0	11.604941766679099	16.184409372934564	11.8278249578295	12.176602192737063
CG31088	0	0	0	0	0
CG46383	0	0	0	0	0
CG4287	0	0.3122979780591219	0.35055743260509253	0	0
CG5516	0	0.3761136317916936	0.3960862661637837	0.12198223876804822	0
CG32856	0	0.1439332612619701	0.3195453421134081	0.003803684248563158	0
Rbf2	0	0	0	0	0
mor	0	0.12623956244277132	0.18271637591767395	0	0
Hel89B	0	0.3814310922191916	0.33732316763481623	0.4762486041271485	0
srp	0	0	0.04545041359876376	0	0
lncRNA:CR44133	0	0	0	0.03337449521075994	0
lncRNA:CR42839	0	0	0	0	0
GATAe	0	0	0	0	0
pnr	0	0	0	0	0.11586142973004286
CG10264	0	0	0	0	0
CG10407	0	0	0	0	0
IKKbeta	0	0.04211899160364226	0.04586629973626877	0	0
lncRNA:CR45212	0	0	0	0	0
CG5013	0	0.013890625217041017	0.054910358839195005	0	0
msps	0	0.4504041210335496	0.8221796083405927	0.5086535324018033	1.011466096998532
CG10185	0	0	0	0	0
Mhcl	0	0.849811786313089	0.9898930143812815	0.7071570716202022	1.0809831530801124
CG32855	0	0	0	0	0
sxe2	0	0	0	0	0
Akt1	0	0.46325237682419035	0.2785871229924497	0.43338523527594686	0
Sb	0	0	0	0	0
CG5903	0	1.402769613654222	1.9601268822854665	1.0785415052136422	1.7070703046968214
CG5916	0	0.09348035678766714	0.30825839710634106	0.4007264221600295	0
Fer2	0	0	0	0	0
CG6006	0	0.3563471868322648	0.2312443534692875	0.23882363185329425	0
asRNA:CR43472	0	0	0	0	0
CG8925	0	0	0	0	0
CG8927	0	0	0	0	0
Bin1	0	0.16514354163399508	0.13963838212446614	0.10877790344481214	0
sra	0	0.5543290059481757	0.8639077269081734	0.5465394944336113	0
CG6126	0	0.07679033412307938	0.06868864450791999	0.17047035768787006	0.12111669593653485
CG31287	0	0	0.07017543859649122	0	0
mtSSB	0	0.1253878395466026	0.2022933159927842	0.14072614691809737	0
lncRNA:CR45639	0	0	0	0	0
lncRNA:CR45640	0	0	0	0	0
lncRNA:CR45638	0	0	0	0	0
lncRNA:CR45637	0	0	0	0	0
lncRNA:CR45642	0	0.015071680914429024	0	0	0
lncRNA:CR45641	0	0	0	0.08996851102114262	0
lncRNA:CR45643	0	0	0	0	0
tara	0	0.7109592346999215	1.079259851560782	1.3180811478633658	1.636660532505044
bor	0	0.04669073616205656	0.07137668952179257	0	0
asun	0	0.02465649811618609	0.02061558125631352	0	0
Mst89B	0	0	0	0	0
Mat89Ba	0	0.0462696361292477	0.10060571737654996	0.06318316800404372	0
gish	0	2.552293815205989	2.620261609266291	2.1517036179077955	1.6280415597756475
Zip89B	0	0.016291474019986384	0	0	0
Sulf1	0	0.21078481385713	0.23669504780379783	0.06402868485081316	0
tRNA:Phe-GAA-1-8	0	0	0	0	0
tRNA:Val-AAC-1-1	0	0	0	0	0
CG44044	0	0	0	0	0
CG6901	0	0	0	0	0
CG17929	0	0	0	0	0
CG17930	0	0	0	0	0
SF2	0	0.602371769206387	0.8083541190110406	0.3621778545323833	1.4968840334922713
pad	0	0.021087424857228934	0.11647048459031051	0.3040830635186979	0
CG14879	0	0.04452158352010113	0.06485715212245029	0.07330303474563846	0
Manf	0	0.4408009213970827	0.832526762558424	0.11956565376230349	0
CG10311	0	0.13504211317244638	0.009719589833309035	0.09137426900584797	0
CG17931	0	0.3164287419584324	0.6406510034908254	0.07614849266803977	0.4041220448575469
CG42446	0	0	0	0	0
CG14880	0	0	0	0	0
CG10317	0	0	0	0	0
lncRNA:CR45193	0	0	0	0	0
ss	0	0.01832790827248468	0	0	0
lncRNA:CR45630	0	0	0	0	0
tRNA:Thr-AGT-1-3	0	0	0	0	0
lncRNA:CR45631	0	0	0	0	0
CG31279	0	0	0	0	0
tRNA:Thr-AGT-1-4	0	0	0	0	0
CG17565	0	0.3331780447954276	0.5463458692255323	0.23914395076718448	0.2655337227827934
CG14881	0	0.16373006144873734	0.08500152542939488	0.1963810303970042	0
mRpS33	0	0.5499423814499406	0.63586294426207	1.137384421420407	0
ema	0	0.19583159501508546	0.15017907059574553	0.08830801836806783	0.2655337227827934
CG14894	0	0.15692219753060827	0.4781513371347197	0.11619216980092953	0
CG14882	0	0.016269156932287775	0.08169121160479978	0.06662225183211191	0
Pak3	0	0.22370592710247933	0.242059775016795	0.23451053500244068	0.27901785714285715
CG10405	0	0.020655910547208695	0	0	0
CG14883	0	0.2264445982507686	0.16941892597376118	0.0673038093956118	0
CG42232	0	0.17751218811544295	0.46825881414684256	0.3123398261708494	1.002765705911333
CSN5	0	0.2254680162471525	0.1748261236892979	0.35470370942504714	0
Gyc89Da	0	0.02799599570261944	0.030644296330345516	0.0941530929291027	0
asRNA:CR46029	0	0	0	0.03426535087719298	0
Gyc89Db	0	0.02734016611457645	0.0627687286194018	0	0
Dhfr	0	0.04633025526949093	0.06461826758424608	0.19208605455243952	0
Sdhaf3	0	0.14877643818836855	0.38189516140032814	0.16349373337244705	0
Der-2	0	0.22597699866914478	0.24535491276425178	0.08552973851466318	0
Cad89D	0	0	0	0	0
Gr89a	0	0	0	0	0
Decay	0	0.014121860357396042	0	0	0
CG42342	0	3.242684284249294	2.215899082574464	1.9350164434656272	2.8269694417679174
lncRNA:CR46030	0	0	0	0	0
CG14891	0	0	0	0	0
CG14903	0	0.30579155696998817	0.29776208953802863	0.197426321199295	0
Scp2	0	0.604288421233916	1.9149043496241065	0.8054316161535495	1.3892104653855062
CG14892	0	0.01516792408757353	0	0	0
CG10345	0	0	0	0	0
NPF	0	0	0.05543083617416369	0.09764671418806758	0.27184993883376374
CG12783	0	0	0	0	0
CG10340	0	0.39935524426893915	0.5393563355747077	0.0624848817966938	0.5894728222320971
CG17562	0	0	0	0	0
CG17560	0	0	0	0	0
mir-2494	0	0	0	0	0
CG14893	0	0	0	0	0
CG14905	0	0	0	0	0
Fas1	0	7.214365541925682	8.680034762163945	9.20550094243855	8.861484055037648
nonA-l	0	0.20272174669665144	0.0463510162460312	0.3657991031262928	0.37643515904385466
Arl6IP1	0	1.5368982926915113	1.7157333779894373	0.6711912269909711	0.27901785714285715
CG10324	0	0.13287235794378335	0.165404207893537	0.1446997754406017	0
CCT3	0	0.2641112393616901	0.2641616305514171	0.24377533582482283	0
CG14906	0	0.04545006720144363	0.06509871560862066	0	0
CG14907	0	0.05879104167342216	0.07000672413712436	0.017066011331831523	0
modSP	0	0.014206321244701042	0	0	0
Ubx	0	0.03505850813050978	0	0	0
lncRNA:bxd	0	0	0	0	0
CG31275	0	0	0	0	0
lncRNA:CR44945	0	0	0	0	0
Glut3	0	0	0	0	0
lncRNA:CR45750	0	0	0	0	0
lncRNA:TS16	0	0	0	0	0
abd-A	0	0	0	0	0
lncRNA:iab8	0	0.013923194092110285	0	0.0744435345790218	0
lncRNA:iab4	0	0	0	0	0
mir-iab-4	0	0	0	0	0
mir-iab-8	0	0	0	0	0
lncRNA:CR43617	0	0	0	0	0
Abd-B	0	0	0	0	0
lncRNA:CR46267	0	0	0	0	0
VhaM9.7-d	0	0	0	0	0
Actn3	0	0	0	0	0
AhcyL2	0	0	0	0	0
CG18622	0	0.33734114923795994	0.23230881427990197	0.05190491020450535	0
lncRNA:CR45592	0	0	0	0	0
MESK4	0	0	0	0	0
CG3678	0	0.2976139490530391	0.23319085689388647	0.2043931423913236	0
lncRNA:CR45221	0	0	0	0	0
asRNA:CR45213	0	0	0	0	0
CG31274	0	0	0	0	0
CG17556	0	0.23419059174468457	0.5844225001054615	0	0.40526849037487345
CG3534	0	0.038238483361271745	0.0556947925368978	0.08172605426610002	0
Sf3a1	0	0.11370483506956885	0.03138436430970091	0.16089140575395217	0
Irc	0	0.43276369093928047	0.7926360264521684	0.3091595579403343	0.48673643222195173
CG8907	0	0.01072853167169835	0	0	0
[truncated: 998,000+ more rows]
