# Supplementary material for: Microbiome drives age-dependent shifts in brain transcriptomic programs at the single-cell level in Drosophila
Source: NPJ Biofilms Microbiomes. 2025 Aug 12;11:162. doi: 10.1038/s41522-025-00781-z (PMC12344059; doi:10.1038/s41522-025-00781-z)
Supplement: Supplementary file 3 — Supplementary_Data_S2 [file 41522_2025_781_MOESM3_ESM.xlsx]

## Sheet: table_S1
Description	NES	Adjusted p Value	Age
mitochondrial inner membrane	1.47403	0.000341055	young
organelle inner membrane	1.46447	0.000341055	young
mitochondrial membrane	1.43058	0.000341055	young
organelle envelope	1.38206	0.000341055	young
envelope	1.38206	0.000341055	young
organelle membrane	1.24057	0.0101975	young
respiratory chain complex IV	1.71037	0.0132563	young
cytochrome complex	1.59803	0.0147944	young
respirasome	1.44266	0.0147944	young
neuron projection	1.21557	0.0439823	young
endoplasmic reticulum protein-containing complex	1.53494	0.0487866	young
primary active transmembrane transporter activity	1.55599	0.00451608	young
electron transfer activity	1.61611	0.0147944	young
proton transmembrane transporter activity	1.50279	0.0303114	young
oxidative phosphorylation	1.44168	0.0101975	young
cellular respiration	1.40861	0.0101975	young
aerobic respiration	1.40119	0.0101975	young
monoatomic ion transmembrane transport	1.35949	0.0101975	young
monoatomic ion transport	1.30695	0.0111776	young
nervous system process	1.28459	0.0111776	young
system process	1.26918	0.0111776	young
multicellular organism reproduction	1.21573	0.0111776	young
reproduction	1.19049	0.0147944	young
female gamete generation	1.24149	0.0152519	young
positive regulation of cell development	1.45564	0.0283725	young
oogenesis	1.21566	0.0295797	young
ribose phosphate metabolic process	1.40692	0.0372327	young
behavior	1.21291	0.043172	young
cell cycle process	1.2478	0.0439531	young
protein-RNA complex organization	1.47469	0.0468732	young
ribonucleotide metabolic process	1.41033	0.0482284	young
microtubule-based process	1.24842	0.0482284	young
aerobic electron transport chain	1.42121	9.71622e-09	old
ATP synthesis coupled electron transport	1.41079	9.71622e-09	old
mitochondrial ATP synthesis coupled electron transport	1.41079	9.71622e-09	old
oxidative phosphorylation	1.40917	9.71622e-09	old
aerobic respiration	1.3926	9.71622e-09	old
electron transport chain	1.38998	9.71622e-09	old
cellular respiration	1.38063	9.71622e-09	old
energy derivation by oxidation of organic compounds	1.34109	9.71622e-09	old
generation of precursor metabolites and energy	1.33711	9.71622e-09	old
inorganic cation transmembrane transport	1.31261	9.71622e-09	old
monoatomic cation transmembrane transport	1.30804	9.71622e-09	old
monoatomic ion transmembrane transport	1.3029	9.71622e-09	old
inorganic ion transmembrane transport	1.29349	9.71622e-09	old
monoatomic cation transport	1.27719	9.71622e-09	old
chemical synaptic transmission	1.25266	9.71622e-09	old
anterograde trans-synaptic signaling	1.25266	9.71622e-09	old
monoatomic ion transport	1.24822	9.71622e-09	old
cell-cell signaling	1.24399	9.71622e-09	old
nervous system process	1.23696	9.71622e-09	old
behavior	1.23483	9.71622e-09	old
system process	1.20371	9.71622e-09	old
oogenesis	1.16608	5.20119e-06	old
modulation of chemical synaptic transmission	1.29383	7.37785e-06	old
regulation of trans-synaptic signaling	1.29383	7.37785e-06	old
growth	1.17572	9.0796e-06	old
cell junction organization	1.18051	1.06205e-05	old
eye development	1.17264	1.85751e-05	old
sensory system development	1.17264	1.85751e-05	old
visual system development	1.17264	1.85751e-05	old
pattern specification process	1.15859	2.85834e-05	old
purine nucleoside triphosphate metabolic process	1.46149	3.08307e-05	old
cell morphogenesis involved in neuron differentiation	1.16588	3.78238e-05	old
response to abiotic stimulus	1.17056	4.13009e-05	old
regulation of localization	1.16466	5.74435e-05	old
photoreceptor cell differentiation	1.20461	7.3462e-05	old
developmental maturation	1.21137	0.000105882	old
cell fate commitment	1.1809	0.000106474	old
plasma membrane bounded cell projection morphogenesis	1.15799	0.000113886	old
developmental growth	1.16858	0.000155324	old
cell junction assembly	1.19363	0.000189839	old
ATP metabolic process	1.46404	0.000204858	old
mating behavior	1.25735	0.00029575	old
adult behavior	1.22886	0.000427287	old
anatomical structure maturation	1.20662	0.000427287	old
cell migration	1.16145	0.000595341	old
cell maturation	1.20704	0.000793238	old
regulation of synapse structure or activity	1.19201	0.00114777	old
synapse assembly	1.20433	0.00118306	old
wing disc development	1.14408	0.00118902	old
epithelium development	1.12714	0.00120921	old
cell adhesion	1.18001	0.00141383	old
regulation of membrane potential	1.28289	0.0015067	old
regulation of growth	1.1552	0.00155225	old
cell cycle process	1.12474	0.00170542	old
anatomical structure formation involved in morphogenesis	1.12218	0.002237	old
anterior/posterior axis specification, embryo	1.22352	0.00262357	old
locomotion	1.17167	0.00274212	old
ribose phosphate metabolic process	1.2228	0.00298865	old
neurotransmitter transport	1.21747	0.00298865	old
regulation of multicellular organismal development	1.153	0.00301975	old
signal release	1.21499	0.00317786	old
chemosensory behavior	1.26264	0.00333226	old
vesicle-mediated transport in synapse	1.22615	0.00338829	old
negative regulation of signaling	1.13409	0.00339619	old
regulation of neurotransmitter levels	1.23002	0.00356187	old
instar larval or pupal morphogenesis	1.12419	0.00356187	old
import into cell	1.15158	0.00358548	old
microtubule-based process	1.12988	0.00374675	old
protein phosphorylation	1.14509	0.0037703	old
cytoplasm organization	1.26863	0.00392367	old
imaginal disc morphogenesis	1.12513	0.00418154	old
negative regulation of cell communication	1.13303	0.00472244	old
tissue morphogenesis	1.1339	0.00614332	old
homeostatic process	1.12149	0.00635308	old
microtubule cytoskeleton organization	1.13584	0.0069039	old
positive regulation of multicellular organismal process	1.1602	0.0076729	old
regulation of cell differentiation	1.13917	0.00837727	old
imaginal disc-derived appendage morphogenesis	1.12729	0.00897346	old
insemination	1.45409	0.00926466	old
multi-organism reproductive process	1.45409	0.00926466	old
multi-multicellular organism process	1.45409	0.00926466	old
circadian rhythm	1.17586	0.00926466	old
secretion	1.14811	0.00926466	old
regulation of cellular component biogenesis	1.13228	0.00926466	old
neurotransmitter secretion	1.22788	0.00928519	old
NADH dehydrogenase complex assembly	1.33723	0.0094448	old
mitochondrial respiratory chain complex I assembly	1.33723	0.0094448	old
response to ethanol	1.24674	0.00952785	old
Wnt signaling pathway	1.20504	0.00996788	old
positive regulation of cell communication	1.1122	0.0104077	old
positive regulation of signaling	1.11172	0.0104077	old
potassium ion homeostasis	1.44812	0.0104991	old
positive regulation of developmental process	1.142	0.0105834	old
mesoderm development	1.2315	0.011037	old
negative regulation of signal transduction	1.11864	0.0111187	old
head development	1.1772	0.0111998	old
regulation of developmental growth	1.14643	0.0113559	old
epithelial cell differentiation	1.12122	0.0114343	old
actin filament-based process	1.12335	0.0122596	old
cell division	1.13713	0.0149247	old
intracellular mRNA localization	1.23106	0.0151033	old
regulation of potassium ion transmembrane transport	1.38032	0.0153112	old
meiotic cell cycle process	1.15953	0.0154567	old
positive regulation of cellular component organization	1.12794	0.0159233	old
brain development	1.17929	0.0160396	old
regulation of synapse organization	1.15845	0.0167104	old
regulation of potassium ion transport	1.37226	0.0168753	old
regulation of translation	1.16821	0.0176687	old
negative regulation of response to stimulus	1.10602	0.0185001	old
cell recognition	1.17886	0.0186519	old
epithelium migration	1.15219	0.0209252	old
behavioral response to ethanol	1.25266	0.0226442	old
regulation of cell population proliferation	1.10826	0.022842	old
negative regulation of cell cycle	1.19032	0.0231058	old
regulation of amide metabolic process	1.14485	0.0231058	old
regulation of anatomical structure morphogenesis	1.14623	0.0235537	old
post-transcriptional regulation of gene expression	1.14219	0.02413	old
actin cytoskeleton organization	1.11122	0.0258735	old
regulation of protein metabolic process	1.1048	0.0285819	old
cellular response to chemical stimulus	1.10443	0.0287937	old
carbohydrate catabolic process	1.23608	0.0331624	old
intracellular mRNA localization involved in pattern specification process	1.22865	0.0331624	old
circadian behavior	1.16771	0.0331624	old
determination of adult lifespan	1.14103	0.0343748	old
transmembrane receptor protein tyrosine kinase signaling pathway	1.12055	0.0345277	old
supramolecular fiber organization	1.11671	0.0351216	old
establishment or maintenance of cell polarity	1.12502	0.0361169	old
regulation of transporter activity	1.30553	0.037074	old
regulation of rhodopsin mediated signaling pathway	1.33587	0.0371855	old
regulation of cytoskeleton organization	1.14869	0.0371855	old
regulation of DNA-binding transcription factor activity	1.30028	0.0375834	old
peripheral nervous system development	1.25806	0.0375834	old
organelle fission	1.11112	0.0381437	old
negative regulation of developmental process	1.13096	0.0387013	old
olfactory learning	1.24811	0.0397123	old
mitotic DNA damage checkpoint signaling	1.32872	0.0410545	old
response to mechanical stimulus	1.29559	0.0440347	old
establishment of tissue polarity	1.16684	0.0440347	old
glucose metabolic process	1.27186	0.0453783	old
response to oxidative stress	1.15424	0.0466913	old
positive regulation of response to stimulus	1.07601	0.0470867	old
regulation of cell junction assembly	1.15098	0.0498663	old
detection of light stimulus	1.20825	0.0499056	old
detection of stimulus	1.16021	0.0499056	old
inner mitochondrial membrane protein complex	1.39771	9.71622e-09	old
transmembrane transporter complex	1.36345	9.71622e-09	old
mitochondrial inner membrane	1.35727	9.71622e-09	old
transporter complex	1.35068	9.71622e-09	old
organelle inner membrane	1.34393	9.71622e-09	old
mitochondrial membrane	1.3257	9.71622e-09	old
mitochondrial envelope	1.30879	9.71622e-09	old
membrane protein complex	1.25377	9.71622e-09	old
organelle envelope	1.24735	9.71622e-09	old
envelope	1.24735	9.71622e-09	old
synapse	1.24314	9.71622e-09	old
cell junction	1.22911	9.71622e-09	old
plasma membrane bounded cell projection	1.20507	9.71622e-09	old
cell projection	1.20366	9.71622e-09	old
respirasome	1.42406	3.65387e-08	old
mitochondrial protein-containing complex	1.25946	1.56177e-07	old
oxidoreductase complex	1.38615	8.70626e-07	old
plasma membrane region	1.19037	5.72906e-05	old
cytochrome complex	1.4795	6.55481e-05	old
ATPase complex	1.29079	0.000238596	old
cell cortex	1.2032	0.000637095	old
supramolecular complex	1.16278	0.00111196	old
axon terminus	1.26158	0.00338829	old
cytoskeleton	1.1167	0.00859261	old
vacuolar proton-transporting V-type ATPase complex	1.39485	0.016449	old
somatodendritic compartment	1.15659	0.0223735	old
polytene chromosome	1.13421	0.0279131	old
secretory vesicle	1.20284	0.0371855	old
cell surface	1.21934	0.040164	old
fusome	1.27189	0.0453783	old
monoatomic cation transmembrane transporter activity	1.28356	9.71622e-09	old
monoatomic ion transmembrane transporter activity	1.26492	9.71622e-09	old
primary active transmembrane transporter activity	1.38347	1.87984e-07	old
inorganic molecular entity transmembrane transporter activity	1.2504	3.76573e-07	old
channel activity	1.25489	9.1558e-06	old
passive transmembrane transporter activity	1.25489	9.1558e-06	old
electron transfer activity	1.41361	0.00163039	old
calcium ion binding	1.1877	0.00292532	old
peptidoglycan muralytic activity	-1.74297	0.00361383	old
ATPase-coupled transmembrane transporter activity	1.27192	0.00700451	old
protein serine/threonine kinase activity	1.16168	0.0137284	old
odorant binding	1.35906	0.0143307	old
protein heterodimerization activity	1.18048	0.0167104	old
mRNA binding	1.13914	0.0175683	old
transcription coregulator binding	1.35763	0.0251352	old
microtubule binding	1.18314	0.0255638	old
signaling receptor binding	1.12134	0.0302292	old
excitatory extracellular ligand-gated monoatomic ion channel activity	1.34457	0.0325016	old
phosphotransferase activity, alcohol group as acceptor	1.11558	0.0336931	old
translation regulator activity	1.17819	0.0337771	old
cell adhesion molecule binding	1.2156	0.0397123	old
single-stranded RNA binding	1.28356	0.0453783	old
molecular function regulator activity	1.07723	0.0470867	old
NADH dehydrogenase (ubiquinone) activity	1.37091	0.0479988	old
NADH dehydrogenase (quinone) activity	1.37091	0.0479988	old
helicase activity	1.19876	0.0487415	old
