# Supplementary material for: Microbiome drives age-dependent shifts in brain transcriptomic programs at the single-cell level in Drosophila
Source: NPJ Biofilms Microbiomes. 2025 Aug 12;11:162. doi: 10.1038/s41522-025-00781-z (PMC12344059; doi:10.1038/s41522-025-00781-z)
Supplement: Supplementary file 4 — Supplementary_Data_S3 [file 41522_2025_781_MOESM4_ESM.xlsx]

## Sheet: 3_ref_merged
Cell Type	Gene	Average log2FC	Reference
Astrocyte-like	CG9394	4.08543	Janssens et al., 2022
Astrocyte-like	Gat	3.94773	Janssens et al., 2022
Astrocyte-like	CG31705	3.85153	Janssens et al., 2022
Astrocyte-like	Gs2	3.51624	Janssens et al., 2022
Astrocyte-like	alrm	3.49053	Janssens et al., 2022
Astrocyte-like	CG1552	3.46102	Janssens et al., 2022
Astrocyte-like	CG13631	3.28719	Janssens et al., 2022
Astrocyte-like	CG15209	3.25726	Janssens et al., 2022
Astrocyte-like	CG43693	3.17411	Janssens et al., 2022
Astrocyte-like	CAH1	3.14229	Janssens et al., 2022
Astrocyte-like	CG1537	2.94283	Janssens et al., 2022
Astrocyte-like	Act79B	2.89717	Janssens et al., 2022
Astrocyte-like	ogre	2.85164	Janssens et al., 2022
Astrocyte-like	CG7607	2.83348	Janssens et al., 2022
Astrocyte-like	Treh	2.83305	Janssens et al., 2022
Astrocyte-like	Eaat1	2.79189	Janssens et al., 2022
Astrocyte-like	Tsp5D	2.78205	Janssens et al., 2022
Astrocyte-like	CG14141	2.77612	Janssens et al., 2022
Astrocyte-like	Msr-110	2.76462	Janssens et al., 2022
Astrocyte-like	CG4409	2.75079	Janssens et al., 2022
Astrocyte-like	Rh50	2.67428	Janssens et al., 2022
Astrocyte-like	wun2	2.56606	Janssens et al., 2022
Astrocyte-like	rho	2.51452	Janssens et al., 2022
Astrocyte-like	CG1545	2.45837	Janssens et al., 2022
Astrocyte-like	e	2.4466	Janssens et al., 2022
Astrocyte-like	GstE2	2.3999	Janssens et al., 2022
Astrocyte-like	CG7888	2.38295	Janssens et al., 2022
Astrocyte-like	Adgf-D	2.37061	Janssens et al., 2022
Astrocyte-like	vir-1	2.36843	Janssens et al., 2022
Astrocyte-like	MRE16	2.35564	Janssens et al., 2022
Astrocyte-like	bbc	2.35026	Janssens et al., 2022
Astrocyte-like	GstD3	2.31509	Janssens et al., 2022
Astrocyte-like	Chd64	2.27123	Janssens et al., 2022
Astrocyte-like	Inx2	2.25489	Janssens et al., 2022
Astrocyte-like	Cyp28a5	2.25103	Janssens et al., 2022
Astrocyte-like	CG8745	2.14545	Janssens et al., 2022
Astrocyte-like	bdl	2.12876	Janssens et al., 2022
Astrocyte-like	mfas	2.12788	Janssens et al., 2022
Astrocyte-like	CG12730	2.119	Janssens et al., 2022
Astrocyte-like	GstE1	2.10376	Janssens et al., 2022
Astrocyte-like	Cyp4g15	2.07584	Janssens et al., 2022
Astrocyte-like	CG8369	2.05163	Janssens et al., 2022
Astrocyte-like	CG14688	2.01774	Janssens et al., 2022
Astrocyte-like	CR43459	2.00989	Janssens et al., 2022
Astrocyte-like	nrv2	2.00973	Janssens et al., 2022
Astrocyte-like	CR43334	2.00524	Janssens et al., 2022
Astrocyte-like	CR17025	2.00035	Janssens et al., 2022
Astrocyte-like	CG42342	1.98566	Janssens et al., 2022
Astrocyte-like	AnxB9	1.95793	Janssens et al., 2022
Astrocyte-like	CG10433	1.9521	Janssens et al., 2022
Astrocyte-like	CR43651	1.94545	Janssens et al., 2022
Astrocyte-like	Rac2	1.93277	Janssens et al., 2022
Astrocyte-like	CG32032	1.9074	Janssens et al., 2022
Astrocyte-like	RpL22	1.88104	Janssens et al., 2022
Astrocyte-like	CG6465	1.86003	Janssens et al., 2022
Astrocyte-like	GstE12	1.83803	Janssens et al., 2022
Astrocyte-like	CG6357	1.82673	Janssens et al., 2022
Astrocyte-like	GILT3	1.76271	Janssens et al., 2022
Astrocyte-like	CR45018	1.76197	Janssens et al., 2022
Astrocyte-like	CG32982	1.74544	Janssens et al., 2022
Astrocyte-like	Arc1	1.73406	Janssens et al., 2022
Astrocyte-like	aay	1.72224	Janssens et al., 2022
Astrocyte-like	bnb	1.70028	Janssens et al., 2022
Astrocyte-like	Galphai	1.68093	Janssens et al., 2022
Astrocyte-like	Pdk	1.67945	Janssens et al., 2022
Astrocyte-like	Sod3	1.67173	Janssens et al., 2022
Astrocyte-like	Obp44a	1.66214	Janssens et al., 2022
Astrocyte-like	CG31706	1.66062	Janssens et al., 2022
Astrocyte-like	CG31235	1.64548	Janssens et al., 2022
Astrocyte-like	Hexo2	1.64205	Janssens et al., 2022
Astrocyte-like	mlt	1.64141	Janssens et al., 2022
Astrocyte-like	CG1358	1.63816	Janssens et al., 2022
Astrocyte-like	CR31044	1.62442	Janssens et al., 2022
Astrocyte-like	CG15098	1.62053	Janssens et al., 2022
Astrocyte-like	CG4829	1.61134	Janssens et al., 2022
Astrocyte-like	CG7029	1.59721	Janssens et al., 2022
Astrocyte-like	dally	1.59271	Janssens et al., 2022
Astrocyte-like	CG13707	1.564	Janssens et al., 2022
Astrocyte-like	Amph	1.55785	Janssens et al., 2022
Astrocyte-like	CR40469	1.55708	Janssens et al., 2022
Astrocyte-like	Prosap	1.55635	Janssens et al., 2022
Astrocyte-like	eEF1alpha1	1.54531	Janssens et al., 2022
Astrocyte-like	Dat	1.5441	Janssens et al., 2022
Astrocyte-like	Cyp9f2	1.52858	Janssens et al., 2022
Astrocyte-like	Irk2	1.52762	Janssens et al., 2022
Astrocyte-like	CG3940	1.52634	Janssens et al., 2022
Astrocyte-like	CG34367	1.51933	Janssens et al., 2022
Astrocyte-like	CG10365	1.51533	Janssens et al., 2022
Astrocyte-like	fog	1.50855	Janssens et al., 2022
Astrocyte-like	N	1.50184	Janssens et al., 2022
Astrocyte-like	CR42491	1.49694	Janssens et al., 2022
Astrocyte-like	CG42741	1.49078	Janssens et al., 2022
Astrocyte-like	flw	1.48249	Janssens et al., 2022
Astrocyte-like	htl	1.47774	Janssens et al., 2022
Astrocyte-like	CG6287	1.46575	Janssens et al., 2022
Astrocyte-like	S	1.45904	Janssens et al., 2022
Astrocyte-like	Pino	1.45663	Janssens et al., 2022
Astrocyte-like	Mdh1	1.44966	Janssens et al., 2022
Astrocyte-like	pdgy	1.40904	Janssens et al., 2022
Astrocyte-like	CG15203	1.38159	Janssens et al., 2022
Astrocyte-like	CG32521	1.38143	Janssens et al., 2022
Astrocyte-like	Got1	1.37243	Janssens et al., 2022
Astrocyte-like	GstD9	1.36963	Janssens et al., 2022
Astrocyte-like	repo	1.36922	Janssens et al., 2022
Astrocyte-like	Invadolysin	1.36353	Janssens et al., 2022
Astrocyte-like	wun	1.36128	Janssens et al., 2022
Astrocyte-like	CG14945	1.35315	Janssens et al., 2022
Astrocyte-like	CG30285	1.34698	Janssens et al., 2022
Astrocyte-like	Picot	1.34676	Janssens et al., 2022
Astrocyte-like	zfh2	1.33134	Janssens et al., 2022
Astrocyte-like	GlcAT-P	1.32648	Janssens et al., 2022
Astrocyte-like	fok	1.32481	Janssens et al., 2022
Astrocyte-like	l(1)G0193	1.321	Janssens et al., 2022
Astrocyte-like	ninaB	1.31068	Janssens et al., 2022
Astrocyte-like	CG9467	1.31009	Janssens et al., 2022
Astrocyte-like	Ugt86Dd	1.30345	Janssens et al., 2022
Astrocyte-like	RhoGAP18B	1.28518	Janssens et al., 2022
Astrocyte-like	spir	1.28446	Janssens et al., 2022
Astrocyte-like	GILT2	1.28405	Janssens et al., 2022
Astrocyte-like	Lsd-2	1.27402	Janssens et al., 2022
Astrocyte-like	CG6723	1.26681	Janssens et al., 2022
Astrocyte-like	mbc	1.25485	Janssens et al., 2022
Astrocyte-like	pnt	1.24374	Janssens et al., 2022
Astrocyte-like	CG11791	1.23872	Janssens et al., 2022
Astrocyte-like	CG30015	1.23545	Janssens et al., 2022
Astrocyte-like	CG5895	1.22638	Janssens et al., 2022
Astrocyte-like	Cyp28d1	1.22188	Janssens et al., 2022
Astrocyte-like	Tet	1.21634	Janssens et al., 2022
Astrocyte-like	RpL41	1.20784	Janssens et al., 2022
Astrocyte-like	Syb	1.20563	Janssens et al., 2022
Astrocyte-like	retm	1.2032	Janssens et al., 2022
Astrocyte-like	ced-6	1.20259	Janssens et al., 2022
Astrocyte-like	CG3376	1.18071	Janssens et al., 2022
Astrocyte-like	CG12355	1.16976	Janssens et al., 2022
Astrocyte-like	Ugt35b	1.15913	Janssens et al., 2022
Astrocyte-like	CG5758	1.15574	Janssens et al., 2022
Astrocyte-like	RapGAP1	1.15408	Janssens et al., 2022
Astrocyte-like	sky	1.13577	Janssens et al., 2022
Astrocyte-like	CG6770	1.13536	Janssens et al., 2022
Astrocyte-like	Gapdh1	1.11825	Janssens et al., 2022
Astrocyte-like	wgn	1.09999	Janssens et al., 2022
Astrocyte-like	Oda	1.08364	Janssens et al., 2022
Astrocyte-like	CG17508	1.07921	Janssens et al., 2022
Astrocyte-like	RpLP2	1.07792	Janssens et al., 2022
Astrocyte-like	RpLP1	1.07773	Janssens et al., 2022
Astrocyte-like	CG5888	1.07456	Janssens et al., 2022
Astrocyte-like	CG12991	1.06872	Janssens et al., 2022
Astrocyte-like	spi	1.02318	Janssens et al., 2022
Astrocyte-like	Mob2	0.984996	Janssens et al., 2022
Astrocyte-like	capu	0.963313	Janssens et al., 2022
Astrocyte-like	RpL27A	0.961812	Janssens et al., 2022
Astrocyte-like	Xbp1	0.93632	Janssens et al., 2022
Astrocyte-like	RpS20	0.918781	Janssens et al., 2022
Astrocyte-like	Tctp	0.905568	Janssens et al., 2022
Astrocyte-like	RpL13A	0.902011	Janssens et al., 2022
Astrocyte-like	Eno	0.886667	Janssens et al., 2022
Astrocyte-like	RpS26	0.869888	Janssens et al., 2022
Astrocyte-like	RpL10Ab	0.862411	Janssens et al., 2022
Astrocyte-like	RpL39	0.845375	Janssens et al., 2022
Astrocyte-like	RpL37A	0.811592	Janssens et al., 2022
Astrocyte-like	RpS29	0.796757	Janssens et al., 2022
Astrocyte-like	RpL27	0.76809	Janssens et al., 2022
Astrocyte-like	RpL17	0.75994	Janssens et al., 2022
Astrocyte-like	Adgf-C	0.922714	Janssens et al., 2022
Astrocyte-like	RpS13	0.701812	Janssens et al., 2022
Astrocyte-like	CG13124	1.15833	Janssens et al., 2022
Astrocyte-like	Cyp6a17	1.10149	Janssens et al., 2022
Astrocyte-like	RpL30	0.757942	Janssens et al., 2022
Astrocyte-like	myo	1.24658	Janssens et al., 2022
Astrocyte-like	Tpi	0.778491	Janssens et al., 2022
Astrocyte-like	IP3K2	0.86109	Janssens et al., 2022
Astrocyte-like	lawc	0.874624	Janssens et al., 2022
Astrocyte-like	sty	0.937981	Janssens et al., 2022
Astrocyte-like	CG17739	1.0211	Janssens et al., 2022
Astrocyte-like	snoRNA:Psi28S-2179	0.953955	Janssens et al., 2022
Astrocyte-like	RpL35A	0.637412	Janssens et al., 2022
Astrocyte-like	Hnf4	1.04418	Janssens et al., 2022
Astrocyte-like	RpS23	0.7114	Janssens et al., 2022
Astrocyte-like	CG5793	1.04913	Janssens et al., 2022
Astrocyte-like	Xrp1	1.06638	Janssens et al., 2022
Astrocyte-like	CG5955	1.15404	Janssens et al., 2022
Astrocyte-like	CR45161	1.06976	Janssens et al., 2022
Astrocyte-like	AdSS	0.862816	Janssens et al., 2022
Astrocyte-like	Spn31A	0.725409	Janssens et al., 2022
Astrocyte-like	CG17841	0.819449	Janssens et al., 2022
Astrocyte-like	RpS24	0.674201	Janssens et al., 2022
Astrocyte-like	Idgf3	1.0657	Janssens et al., 2022
Astrocyte-like	Ald	0.701545	Janssens et al., 2022
Astrocyte-like	CR44137	1.12333	Janssens et al., 2022
Astrocyte-like	Got2	0.898793	Janssens et al., 2022
Astrocyte-like	CG42265	0.893911	Janssens et al., 2022
Astrocyte-like	betaggt-II	0.950056	Janssens et al., 2022
Astrocyte-like	VhaM9.7-b	0.792287	Janssens et al., 2022
Astrocyte-like	RpS15	0.617805	Janssens et al., 2022
Astrocyte-like	Jarid2	0.788127	Janssens et al., 2022
Astrocyte-like	hth	0.637979	Janssens et al., 2022
Astrocyte-like	CLIP-190	0.691038	Janssens et al., 2022
Astrocyte-like	Lamp1	0.618477	Janssens et al., 2022
Astrocyte-like	CG9377	1.37796	Janssens et al., 2022
Astrocyte-like	Ect4	1.05833	Janssens et al., 2022
Astrocyte-like	h	0.977362	Janssens et al., 2022
Astrocyte-like	Dbi	1.01539	Janssens et al., 2022
Astrocyte-like	CG10527	1.10729	Janssens et al., 2022
Astrocyte-like	RpS19a	0.663479	Janssens et al., 2022
Astrocyte-like	CG5273	1.09935	Janssens et al., 2022
Astrocyte-like	CG42394	1.02381	Janssens et al., 2022
Astrocyte-like	Csas	1.02618	Janssens et al., 2022
Astrocyte-like	CG12926	0.971095	Janssens et al., 2022
Astrocyte-like	CG17896	1.00301	Janssens et al., 2022
Astrocyte-like	MtnA	0.906484	Janssens et al., 2022
Astrocyte-like	tsr	0.815891	Janssens et al., 2022
Astrocyte-like	Gabat	0.676095	Janssens et al., 2022
Astrocyte-like	Ptp4E	0.914607	Janssens et al., 2022
Astrocyte-like	CG2493	0.864504	Janssens et al., 2022
Astrocyte-like	baf	0.806559	Janssens et al., 2022
Astrocyte-like	RpS5a	0.6299	Janssens et al., 2022
Astrocyte-like	RpS21	0.646233	Janssens et al., 2022
Astrocyte-like	par-1	0.764076	Janssens et al., 2022
Astrocyte-like	CG6983	0.865419	Janssens et al., 2022
Astrocyte-like	CG10352	0.973134	Janssens et al., 2022
Astrocyte-like	cathD	0.775797	Janssens et al., 2022
Astrocyte-like	temp	0.882395	Janssens et al., 2022
Astrocyte-like	Chmp1	0.64896	Janssens et al., 2022
Astrocyte-like	Pdxk	0.851911	Janssens et al., 2022
Astrocyte-like	Jheh3	0.859519	Janssens et al., 2022
Astrocyte-like	E23	0.915113	Janssens et al., 2022
Astrocyte-like	fusl	0.855688	Janssens et al., 2022
Astrocyte-like	cib	0.875463	Janssens et al., 2022
Astrocyte-like	ine	0.792651	Janssens et al., 2022
Astrocyte-like	Tsp42Ea	0.902145	Janssens et al., 2022
Astrocyte-like	Sap-r	0.84229	Janssens et al., 2022
Astrocyte-like	CG9657	0.780619	Janssens et al., 2022
Astrocyte-like	Mes2	0.782489	Janssens et al., 2022
Astrocyte-like	CG6834	0.672178	Janssens et al., 2022
Astrocyte-like	eEF5	0.618607	Janssens et al., 2022
Astrocyte-like	mnd	1.04391	Janssens et al., 2022
Astrocyte-like	fray	0.866747	Janssens et al., 2022
Astrocyte-like	CG12163	0.789499	Janssens et al., 2022
Astrocyte-like	Hex-A	0.667198	Janssens et al., 2022
Astrocyte-like	scf	0.814092	Janssens et al., 2022
Astrocyte-like	RpS10b	0.58363	Janssens et al., 2022
Astrocyte-like	Tsp42Ee	0.797563	Janssens et al., 2022
Astrocyte-like	CG42788	0.85284	Janssens et al., 2022
Astrocyte-like	CG32103	0.75327	Janssens et al., 2022
Astrocyte-like	Nep4	0.753538	Janssens et al., 2022
Astrocyte-like	Tsp42Ed	1.11757	Janssens et al., 2022
Astrocyte-like	Cyt-b5	0.688536	Janssens et al., 2022
Astrocyte-like	CG9917	0.7668	Janssens et al., 2022
Astrocyte-like	brk	0.770078	Janssens et al., 2022
Astrocyte-like	CG3790	1.00679	Janssens et al., 2022
Astrocyte-like	fng	0.827794	Janssens et al., 2022
Astrocyte-like	stumps	0.690817	Janssens et al., 2022
Astrocyte-like	CG7084	0.913426	Janssens et al., 2022
Astrocyte-like	Rab9	0.787401	Janssens et al., 2022
Astrocyte-like	CR45131	0.942544	Janssens et al., 2022
Astrocyte-like	CG12484	0.860063	Janssens et al., 2022
Astrocyte-like	PGRP-LA	0.761197	Janssens et al., 2022
Astrocyte-like	mrj	0.684947	Janssens et al., 2022
Astrocyte-like	CG7149	0.70475	Janssens et al., 2022
Astrocyte-like	CG12065	0.829028	Janssens et al., 2022
Astrocyte-like	RpL32	0.537547	Janssens et al., 2022
Astrocyte-like	Ssadh	0.703309	Janssens et al., 2022
Astrocyte-like	JhI-26	0.696659	Janssens et al., 2022
Astrocyte-like	Lapsyn	0.621995	Janssens et al., 2022
Astrocyte-like	jvl	0.658686	Janssens et al., 2022
Astrocyte-like	CG10654	0.719209	Janssens et al., 2022
Astrocyte-like	CR18228	0.645135	Janssens et al., 2022
Astrocyte-like	CG32195	0.689611	Janssens et al., 2022
Astrocyte-like	CG31344	0.730925	Janssens et al., 2022
Astrocyte-like	whd	0.805158	Janssens et al., 2022
Astrocyte-like	eEF1gamma	0.693379	Janssens et al., 2022
Astrocyte-like	CG10126	0.731629	Janssens et al., 2022
Astrocyte-like	let-7-C	0.796057	Janssens et al., 2022
Astrocyte-like	CG14968	0.55126	Janssens et al., 2022
Astrocyte-like	Tsf1	0.822127	Janssens et al., 2022
Astrocyte-like	Sirup	0.91306	Janssens et al., 2022
Astrocyte-like	kay	0.795238	Janssens et al., 2022
Astrocyte-like	Myd88	0.696102	Janssens et al., 2022
Astrocyte-like	Glycogenin	0.71628	Janssens et al., 2022
Astrocyte-like	CG8397	0.601422	Janssens et al., 2022
Astrocyte-like	CG9471	0.748368	Janssens et al., 2022
Astrocyte-like	Nhe3	0.307363	Janssens et al., 2022
Astrocyte-like	Cyp12e1	0.638415	Janssens et al., 2022
Astrocyte-like	CG12012	0.645143	Janssens et al., 2022
Astrocyte-like	CG32354	0.7642	Janssens et al., 2022
Astrocyte-like	ken	0.625276	Janssens et al., 2022
Astrocyte-like	CG15611	0.656006	Janssens et al., 2022
Astrocyte-like	CG42806	0.649419	Janssens et al., 2022
Astrocyte-like	CG31549	0.687346	Janssens et al., 2022
Astrocyte-like	CG15201	0.554392	Janssens et al., 2022
Astrocyte-like	noc	0.681624	Janssens et al., 2022
Astrocyte-like	Tre1	0.535979	Janssens et al., 2022
Astrocyte-like	CG9686	0.568621	Janssens et al., 2022
Astrocyte-like	GstE6	0.937983	Janssens et al., 2022
Astrocyte-like	CG30159	0.583925	Janssens et al., 2022
Astrocyte-like	CG34423	0.819515	Janssens et al., 2022
Astrocyte-like	cnc	0.686715	Janssens et al., 2022
Astrocyte-like	eEF1beta	0.54308	Janssens et al., 2022
Astrocyte-like	CR43468	0.609839	Janssens et al., 2022
Astrocyte-like	CG31974	0.659383	Janssens et al., 2022
Astrocyte-like	CR44206	0.66595	Janssens et al., 2022
Astrocyte-like	puc	0.699996	Janssens et al., 2022
Astrocyte-like	kibra	0.732015	Janssens et al., 2022
Astrocyte-like	Rab1	0.267476	Janssens et al., 2022
Astrocyte-like	AANATL2	0.694164	Janssens et al., 2022
Astrocyte-like	CG16743	0.61737	Janssens et al., 2022
Astrocyte-like	CG8671	0.293498	Janssens et al., 2022
Astrocyte-like	CG43341	0.695073	Janssens et al., 2022
Astrocyte-like	Jwa	0.295681	Janssens et al., 2022
Astrocyte-like	RpS16	0.492294	Janssens et al., 2022
Astrocyte-like	CG12177	0.732307	Janssens et al., 2022
Astrocyte-like	pst	0.628604	Janssens et al., 2022
Astrocyte-like	Taldo	0.753216	Janssens et al., 2022
Astrocyte-like	CG4297	0.749974	Janssens et al., 2022
Astrocyte-like	santa-maria	0.728461	Janssens et al., 2022
Astrocyte-like	l(2)k09913	0.314702	Janssens et al., 2022
Astrocyte-like	ct	0.78289	Janssens et al., 2022
Astrocyte-like	kra	0.313907	Janssens et al., 2022
Astrocyte-like	Pp1-87B	0.293233	Janssens et al., 2022
Astrocyte-like	CG18081	0.589405	Janssens et al., 2022
Astrocyte-like	Synd	0.59881	Janssens et al., 2022
Astrocyte-like	gb	0.636263	Janssens et al., 2022
Astrocyte-like	Dll	0.652106	Janssens et al., 2022
Astrocyte-like	CG17059	0.257159	Janssens et al., 2022
Astrocyte-like	ttk	0.526186	Janssens et al., 2022
Astrocyte-like	betaTub97EF	0.600983	Janssens et al., 2022
Astrocyte-like	ktub	0.607048	Janssens et al., 2022
Astrocyte-like	l(3)05822	0.641375	Janssens et al., 2022
Astrocyte-like	tim	0.70555	Janssens et al., 2022
Astrocyte-like	psq	0.33967	Janssens et al., 2022
Astrocyte-like	Usp15-31	0.640982	Janssens et al., 2022
Astrocyte-like	lqf	0.334417	Janssens et al., 2022
Astrocyte-like	CG7378	0.297298	Janssens et al., 2022
Astrocyte-like	CG8321	0.411886	Janssens et al., 2022
Astrocyte-like	CycG	0.30116	Janssens et al., 2022
Astrocyte-like	Mmp1	0.672806	Janssens et al., 2022
Astrocyte-like	Sesn	0.799875	Janssens et al., 2022
Astrocyte-like	CG12384	0.297056	Janssens et al., 2022
Astrocyte-like	CG9743	0.579947	Janssens et al., 2022
Astrocyte-like	cry	0.64101	Janssens et al., 2022
Astrocyte-like	Tapdelta	0.592375	Janssens et al., 2022
Astrocyte-like	CG31248	0.870912	Janssens et al., 2022
Astrocyte-like	Cyp12a4	0.649425	Janssens et al., 2022
Astrocyte-like	CG31673	0.59494	Janssens et al., 2022
Astrocyte-like	CG32407	0.639096	Janssens et al., 2022
Astrocyte-like	GstE3	0.870485	Janssens et al., 2022
Astrocyte-like	skap	0.262821	Janssens et al., 2022
Astrocyte-like	CR44029	0.547755	Janssens et al., 2022
Astrocyte-like	Dscam1	0.612633	Janssens et al., 2022
Astrocyte-like	euc	0.50991	Janssens et al., 2022
Astrocyte-like	oys	0.629628	Janssens et al., 2022
Astrocyte-like	Glo1	0.50952	Janssens et al., 2022
Astrocyte-like	Trf2	0.337108	Janssens et al., 2022
Astrocyte-like	Obp18a	0.836489	Janssens et al., 2022
Astrocyte-like	CG42389	0.323148	Janssens et al., 2022
Astrocyte-like	CG42240	0.63257	Janssens et al., 2022
Astrocyte-like	Irk3	0.698501	Janssens et al., 2022
Astrocyte-like	Sodh-2	0.695867	Janssens et al., 2022
Astrocyte-like	Cyp9f3	0.486248	Janssens et al., 2022
Astrocyte-like	CG11753	0.565345	Janssens et al., 2022
Astrocyte-like	shrb	0.256261	Janssens et al., 2022
Astrocyte-like	CG45050	0.29009	Janssens et al., 2022
Astrocyte-like	Lk6	0.307463	Janssens et al., 2022
Astrocyte-like	Sod1	0.257892	Janssens et al., 2022
Astrocyte-like	REPTOR-BP	0.293461	Janssens et al., 2022
Astrocyte-like	Jheh2	0.581691	Janssens et al., 2022
Astrocyte-like	fabp	0.596613	Janssens et al., 2022
Astrocyte-like	CG33054	0.521071	Janssens et al., 2022
Astrocyte-like	mxt	0.51606	Janssens et al., 2022
Astrocyte-like	CG12171	0.597936	Janssens et al., 2022
Astrocyte-like	CAP	0.6602	Janssens et al., 2022
Astrocyte-like	CG12768	0.536371	Janssens et al., 2022
Astrocyte-like	CG3091	0.538778	Janssens et al., 2022
Astrocyte-like	CG3168	0.453787	Janssens et al., 2022
Astrocyte-like	SPARC	0.265997	Janssens et al., 2022
Astrocyte-like	Su(Tpl)	0.273573	Janssens et al., 2022
Astrocyte-like	zfh1	0.624389	Janssens et al., 2022
Astrocyte-like	CG10863	0.639349	Janssens et al., 2022
Astrocyte-like	jar	0.567611	Janssens et al., 2022
Astrocyte-like	Fkbp14	0.544145	Janssens et al., 2022
Astrocyte-like	CG9507	0.602086	Janssens et al., 2022
Astrocyte-like	yip2	0.562132	Janssens et al., 2022
Astrocyte-like	eIF3g1	0.25489	Janssens et al., 2022
Astrocyte-like	RpS15Ab	0.511476	Janssens et al., 2022
Astrocyte-like	CG8547	0.503017	Janssens et al., 2022
Astrocyte-like	Naa60	0.535431	Janssens et al., 2022
Astrocyte-like	CG11426	0.611213	Janssens et al., 2022
Astrocyte-like	CG6950	0.513839	Janssens et al., 2022
Astrocyte-like	CG7272	0.525001	Janssens et al., 2022
Astrocyte-like	prage	0.566043	Janssens et al., 2022
Astrocyte-like	CG10513	0.463879	Janssens et al., 2022
Astrocyte-like	Atf3	0.49841	Janssens et al., 2022
Astrocyte-like	CHMP2B	0.450508	Janssens et al., 2022
Astrocyte-like	Wdr62	0.258319	Janssens et al., 2022
Astrocyte-like	Tsp42Ef	0.545932	Janssens et al., 2022
Astrocyte-like	pr	0.450483	Janssens et al., 2022
Astrocyte-like	CalpB	0.554044	Janssens et al., 2022
Astrocyte-like	CG7523	0.46297	Janssens et al., 2022
Astrocyte-like	GstD1	0.972121	Janssens et al., 2022
Astrocyte-like	Efa6	0.440914	Janssens et al., 2022
Astrocyte-like	CG14687	0.401967	Janssens et al., 2022
Astrocyte-like	D2hgdh	0.502616	Janssens et al., 2022
Astrocyte-like	hoe1	0.494875	Janssens et al., 2022
Astrocyte-like	SH3PX1	0.432634	Janssens et al., 2022
Astrocyte-like	CG33941	0.501171	Janssens et al., 2022
Astrocyte-like	nuf	0.495361	Janssens et al., 2022
Astrocyte-like	CG4302	0.4638	Janssens et al., 2022
Astrocyte-like	Pkn	0.551791	Janssens et al., 2022
Astrocyte-like	ab	0.491466	Janssens et al., 2022
Astrocyte-like	Idh	0.468445	Janssens et al., 2022
Astrocyte-like	CdGAPr	0.452386	Janssens et al., 2022
Astrocyte-like	CG8128	0.451284	Janssens et al., 2022
Astrocyte-like	cer	0.466916	Janssens et al., 2022
Astrocyte-like	glob1	0.526422	Janssens et al., 2022
Astrocyte-like	axo	0.469921	Janssens et al., 2022
Astrocyte-like	Ssk	0.655433	Janssens et al., 2022
Astrocyte-like	CG44245	0.438141	Janssens et al., 2022
Astrocyte-like	Drgx	0.530193	Janssens et al., 2022
Astrocyte-like	CG7461	0.377905	Janssens et al., 2022
Astrocyte-like	NLaz	0.606248	Janssens et al., 2022
Astrocyte-like	Spn43Ab	0.313285	Janssens et al., 2022
Astrocyte-like	CR44417	0.463348	Janssens et al., 2022
Astrocyte-like	PH4alphaEFB	0.423362	Janssens et al., 2022
Astrocyte-like	zyd	0.40638	Janssens et al., 2022
Astrocyte-like	wal	0.460619	Janssens et al., 2022
Astrocyte-like	CG15630	0.455163	Janssens et al., 2022
Astrocyte-like	CG5590	0.375451	Janssens et al., 2022
Astrocyte-like	CG7966	0.474784	Janssens et al., 2022
Astrocyte-like	Mal-A5	0.437253	Janssens et al., 2022
Astrocyte-like	CG6084	0.374868	Janssens et al., 2022
Astrocyte-like	fru	0.368135	Janssens et al., 2022
Astrocyte-like	CG9691	0.743136	Janssens et al., 2022
Astrocyte-like	Npc2a	0.427374	Janssens et al., 2022
Astrocyte-like	Thiolase	0.358773	Janssens et al., 2022
Astrocyte-like	mgl	0.400821	Janssens et al., 2022
Astrocyte-like	Idgf4	0.342119	Janssens et al., 2022
Astrocyte-like	CG7737	0.34437	Janssens et al., 2022
Astrocyte-like	RhoGEF2	0.356892	Janssens et al., 2022
Astrocyte-like	Pcyt2	0.341159	Janssens et al., 2022
Astrocyte-like	Inx3	0.340354	Janssens et al., 2022
Astrocyte-like	Lmpt	0.315822	Janssens et al., 2022
Astrocyte-like	pdm3	0.26343	Janssens et al., 2022
C2	bi	1.9	Janssens et al., 2022
C2	CG14989	1.5	Janssens et al., 2022
C2	shakB	1.5	Janssens et al., 2022
C2	Octbeta1R	1.2	Janssens et al., 2022
C2	NaCP60E	1.2	Janssens et al., 2022
C2	nAChRalpha7	1.2	Janssens et al., 2022
C2	bru1	0.98	Janssens et al., 2022
C2	CG2016	0.92	Janssens et al., 2022
C2	CG13739	0.92	Janssens et al., 2022
C2	Bx	0.85	Janssens et al., 2022
C2	RapGAP1	0.85	Janssens et al., 2022
C2	Ggamma30A	0.82	Janssens et al., 2022
C2	CG42540	0.82	Janssens et al., 2022
C2	CG44837	0.8	Janssens et al., 2022
C2	AstA-R1	0.77	Janssens et al., 2022
C2	CG45049	0.75	Janssens et al., 2022
C2	ort	0.74	Janssens et al., 2022
C2	toy	0.74	Janssens et al., 2022
C2	Gad1	0.73	Janssens et al., 2022
C2	Appl	0.71	Janssens et al., 2022
C2	Tsp97E	0.68	Janssens et al., 2022
C2	Ets65A	0.66	Janssens et al., 2022
C2	CG44153	0.63	Janssens et al., 2022
C2	Pka-C3	0.62	Janssens et al., 2022
C2	glec	0.61	Janssens et al., 2022
C2	X11Lbeta	0.6	Janssens et al., 2022
C2	Slob	0.57	Janssens et al., 2022
C2	CG13698	0.55	Janssens et al., 2022
C2	msi	0.53	Janssens et al., 2022
C2	Dak1	0.53	Janssens et al., 2022
C2	Argk	0.52	Janssens et al., 2022
C2	lncRNA:CR32773	0.52	Janssens et al., 2022
C2	Pdfr	0.51	Janssens et al., 2022
C2	DIP-beta	0.5	Janssens et al., 2022
C2	Eip93F	0.49	Janssens et al., 2022
C2	CG17716	0.49	Janssens et al., 2022
C2	dpr6	0.48	Janssens et al., 2022
C2	CG17816	0.48	Janssens et al., 2022
C2	CG33639	0.47	Janssens et al., 2022
C2	cpx	0.46	Janssens et al., 2022
C2	Eip63F-1	0.46	Janssens et al., 2022
C2	levy	0.44	Janssens et al., 2022
C2	hbn	0.44	Janssens et al., 2022
C2	CG6329	0.44	Janssens et al., 2022
C2	GluRIB	0.44	Janssens et al., 2022
C2	CG32700	0.42	Janssens et al., 2022
C2	CG15394	0.41	Janssens et al., 2022
C2	CG11000	0.41	Janssens et al., 2022
C2	SK	0.41	Janssens et al., 2022
C2	ATPsynbeta	0.4	Janssens et al., 2022
C2	CG2082	0.4	Janssens et al., 2022
C2	mspo	0.4	Janssens et al., 2022
C2	Rbp6	0.38	Janssens et al., 2022
C2	Nlg3	0.38	Janssens et al., 2022
C2	porin	0.37	Janssens et al., 2022
C2	Nckx30C	0.37	Janssens et al., 2022
C2	smash	0.37	Janssens et al., 2022
C2	CG42392	0.37	Janssens et al., 2022
C2	mtd	0.36	Janssens et al., 2022
C2	chrb	0.36	Janssens et al., 2022
C2	CG8671	0.34	Janssens et al., 2022
C2	mt:ATPase6	0.34	Janssens et al., 2022
C2	bun	0.34	Janssens et al., 2022
C2	sra	0.34	Janssens et al., 2022
C2	Dscam2	0.34	Janssens et al., 2022
C2	CG10089	0.33	Janssens et al., 2022
C2	Hex-A	0.32	Janssens et al., 2022
C2	Pdk	0.32	Janssens et al., 2022
C2	ND-51	0.32	Janssens et al., 2022
C2	Ca-alpha1T	0.32	Janssens et al., 2022
C2	SdhD	0.32	Janssens et al., 2022
C2	CG4238	0.32	Janssens et al., 2022
C2	Toll-6	0.31	Janssens et al., 2022
C2	CG6044	0.31	Janssens et al., 2022
C2	Syp	0.31	Janssens et al., 2022
C2	eag	0.3	Janssens et al., 2022
C2	jus	0.3	Janssens et al., 2022
C2	Ih	0.3	Janssens et al., 2022
C2	CadN2	0.3	Janssens et al., 2022
C2	tacc	0.3	Janssens et al., 2022
C2	CG32521	0.3	Janssens et al., 2022
C2	RpL23	0.3	Janssens et al., 2022
C2	Atet	0.3	Janssens et al., 2022
C2	Dll	0.29	Janssens et al., 2022
C2	scyl	0.29	Janssens et al., 2022
C2	CG4297	0.29	Janssens et al., 2022
C2	Pect	0.29	Janssens et al., 2022
C2	Rh7	0.29	Janssens et al., 2022
C2	dpr8	0.29	Janssens et al., 2022
C2	CG32264	0.29	Janssens et al., 2022
C2	aqz	0.28	Janssens et al., 2022
C2	CG42322	0.28	Janssens et al., 2022
C2	CG1907	0.28	Janssens et al., 2022
C2	CG15431	0.28	Janssens et al., 2022
C2	ATPsynC	0.28	Janssens et al., 2022
C2	kcc	0.28	Janssens et al., 2022
C2	Bacc	0.27	Janssens et al., 2022
C2	Ald1	0.26	Janssens et al., 2022
C2	blw	0.26	Janssens et al., 2022
C2	ftz-f1	0.26	Janssens et al., 2022
C2	5-HT1A	0.26	Janssens et al., 2022
C2	CG32085	0.26	Janssens et al., 2022
C2	bol	0.25	Janssens et al., 2022
C2	GluRIA	0.25	Janssens et al., 2022
C2	CG10508	0.25	Janssens et al., 2022
C2	Rim	0.25	Janssens et al., 2022
C2	Eip74EF	0.25	Janssens et al., 2022
C2	Mdh2	0.24	Janssens et al., 2022
C2	COX6B	0.24	Janssens et al., 2022
C2	Ssadh	0.24	Janssens et al., 2022
C2	COX8	0.23	Janssens et al., 2022
C2	CG14591	0.23	Janssens et al., 2022
C2	Hr38	0.23	Janssens et al., 2022
C2	lncRNA:CR46006	0.22	Janssens et al., 2022
C2	stum	0.22	Janssens et al., 2022
C2	NijC	0.22	Janssens et al., 2022
C2	RpL15	0.22	Janssens et al., 2022
C2	stj	0.22	Janssens et al., 2022
C2	Drat	0.22	Janssens et al., 2022
C2	SNF4Agamma	0.22	Janssens et al., 2022
C2	Gpdh1	0.22	Janssens et al., 2022
C2	RpL28	0.22	Janssens et al., 2022
C2	OtopLa	0.22	Janssens et al., 2022
C2	pan	0.22	Janssens et al., 2022
C2	kek5	0.22	Janssens et al., 2022
C2	CG7582	0.21	Janssens et al., 2022
C2	Csp	0.21	Janssens et al., 2022
C2	CG43373	0.21	Janssens et al., 2022
C2	CG17684	0.21	Janssens et al., 2022
C2	eIF3m	0.21	Janssens et al., 2022
C2	FoxP	0.21	Janssens et al., 2022
C2	Tomosyn	0.21	Janssens et al., 2022
C2	Nhe2	0.21	Janssens et al., 2022
C2	Teh2	0.21	Janssens et al., 2022
C2	VGAT	0.21	Janssens et al., 2022
C2	ND-39	0.2	Janssens et al., 2022
C2	PyK	0.2	Janssens et al., 2022
C2	CG4404	0.2	Janssens et al., 2022
C2	RpL8	0.2	Janssens et al., 2022
C2	CG34370	0.2	Janssens et al., 2022
C2	elB	-0.2	Janssens et al., 2022
C2	Pdcd4	-0.2	Janssens et al., 2022
C2	Rbp9	-0.2	Janssens et al., 2022
C2	CG32017	-0.2	Janssens et al., 2022
C2	Pka-C1	-0.2	Janssens et al., 2022
C2	Drak	-0.2	Janssens et al., 2022
C2	zld	-0.2	Janssens et al., 2022
C2	CG3655	-0.2	Janssens et al., 2022
C2	CG6123	-0.2	Janssens et al., 2022
C2	CG30172	-0.21	Janssens et al., 2022
C2	Pde6	-0.21	Janssens et al., 2022
C2	Rap1	-0.21	Janssens et al., 2022
C2	Hsp67Bc	-0.21	Janssens et al., 2022
C2	Sytalpha	-0.21	Janssens et al., 2022
C2	CG42340	-0.21	Janssens et al., 2022
C2	CG33543	-0.21	Janssens et al., 2022
C2	CG15628	-0.21	Janssens et al., 2022
C2	Liprin-gamma	-0.21	Janssens et al., 2022
C2	CG32683	-0.21	Janssens et al., 2022
C2	nolo	-0.21	Janssens et al., 2022
C2	CG1688	-0.22	Janssens et al., 2022
C2	jef	-0.22	Janssens et al., 2022
C2	dpr12	-0.22	Janssens et al., 2022
C2	Tl	-0.22	Janssens et al., 2022
C2	mtgo	-0.22	Janssens et al., 2022
C2	sbb	-0.22	Janssens et al., 2022
C2	fne	-0.22	Janssens et al., 2022
C2	DIP-lambda	-0.22	Janssens et al., 2022
C2	CASK	-0.22	Janssens et al., 2022
C2	TM4SF	-0.22	Janssens et al., 2022
C2	CG7646	-0.22	Janssens et al., 2022
C2	br	-0.22	Janssens et al., 2022
C2	Sema2b	-0.22	Janssens et al., 2022
C2	CanA-14F	-0.22	Janssens et al., 2022
C2	fz2	-0.22	Janssens et al., 2022
C2	CG6770	-0.23	Janssens et al., 2022
C2	PAN3	-0.23	Janssens et al., 2022
C2	CG9896	-0.23	Janssens et al., 2022
C2	CG5890	-0.23	Janssens et al., 2022
C2	Pka-R1	-0.23	Janssens et al., 2022
C2	Cyp1	-0.23	Janssens et al., 2022
C2	Fer2LCH	-0.23	Janssens et al., 2022
C2	Npc2a	-0.23	Janssens et al., 2022
C2	Mp	-0.23	Janssens et al., 2022
C2	nAChRbeta1	-0.24	Janssens et al., 2022
C2	dati	-0.24	Janssens et al., 2022
C2	RpL41	-0.24	Janssens et al., 2022
C2	mAChR-A	-0.24	Janssens et al., 2022
C2	Oda	-0.24	Janssens et al., 2022
C2	nkt	-0.25	Janssens et al., 2022
C2	Fer1HCH	-0.25	Janssens et al., 2022
C2	Pgant9	-0.25	Janssens et al., 2022
C2	CG13954	-0.25	Janssens et al., 2022
C2	acj6	-0.25	Janssens et al., 2022
C2	px	-0.25	Janssens et al., 2022
C2	Octbeta2R	-0.25	Janssens et al., 2022
C2	Pka-R2	-0.25	Janssens et al., 2022
C2	Nplp1	-0.25	Janssens et al., 2022
C2	His4r	-0.25	Janssens et al., 2022
C2	eEF1alpha1	-0.25	Janssens et al., 2022
C2	CG34353	-0.26	Janssens et al., 2022
C2	beat-IIIb	-0.26	Janssens et al., 2022
C2	CG3662	-0.26	Janssens et al., 2022
C2	stai	-0.26	Janssens et al., 2022
C2	SPR	-0.26	Janssens et al., 2022
C2	beat-VI	-0.26	Janssens et al., 2022
C2	Imp	-0.26	Janssens et al., 2022
C2	klar	-0.26	Janssens et al., 2022
C2	alpha-Man-Ia	-0.27	Janssens et al., 2022
C2	fok	-0.27	Janssens et al., 2022
C2	kuz	-0.27	Janssens et al., 2022
C2	kek2	-0.27	Janssens et al., 2022
C2	Gfrl	-0.27	Janssens et al., 2022
C2	CG43658	-0.27	Janssens et al., 2022
C2	RpL40	-0.27	Janssens et al., 2022
C2	Ktl	-0.27	Janssens et al., 2022
C2	CG10433	-0.28	Janssens et al., 2022
C2	CG2852	-0.28	Janssens et al., 2022
C2	VGlut	-0.28	Janssens et al., 2022
C2	Hsp27	-0.28	Janssens et al., 2022
C2	luna	-0.29	Janssens et al., 2022
C2	Ddc	-0.29	Janssens et al., 2022
C2	vvl	-0.29	Janssens et al., 2022
C2	spab	-0.29	Janssens et al., 2022
C2	CanB	-0.29	Janssens et al., 2022
C2	unc-13-4A	-0.29	Janssens et al., 2022
C2	CG42402	-0.29	Janssens et al., 2022
C2	CG31706	-0.3	Janssens et al., 2022
C2	fax	-0.3	Janssens et al., 2022
C2	Octbeta3R	-0.3	Janssens et al., 2022
C2	ChAT	-0.3	Janssens et al., 2022
C2	mgl	-0.3	Janssens et al., 2022
C2	nAChRalpha5	-0.3	Janssens et al., 2022
C2	Treh	-0.3	Janssens et al., 2022
C2	vir-1	-0.3	Janssens et al., 2022
C2	MtnA	-0.3	Janssens et al., 2022
C2	Mmp2	-0.31	Janssens et al., 2022
C2	shep	-0.31	Janssens et al., 2022
C2	dpr13	-0.31	Janssens et al., 2022
C2	Ace	-0.31	Janssens et al., 2022
C2	Act5C	-0.31	Janssens et al., 2022
C2	Rdl	-0.32	Janssens et al., 2022
C2	hig	-0.32	Janssens et al., 2022
C2	CG4409	-0.32	Janssens et al., 2022
C2	7B2	-0.32	Janssens et al., 2022
C2	Shab	-0.33	Janssens et al., 2022
C2	CG34355	-0.33	Janssens et al., 2022
C2	Spn	-0.33	Janssens et al., 2022
C2	GluClalpha	-0.34	Janssens et al., 2022
C2	beat-Ib	-0.34	Janssens et al., 2022
C2	Lim1	-0.34	Janssens et al., 2022
C2	pdm3	-0.34	Janssens et al., 2022
C2	Hk	-0.34	Janssens et al., 2022
C2	futsch	-0.34	Janssens et al., 2022
C2	Frq1	-0.34	Janssens et al., 2022
C2	CG42260	-0.34	Janssens et al., 2022
C2	Rbfox1	-0.34	Janssens et al., 2022
C2	sty	-0.35	Janssens et al., 2022
C2	Msr-110	-0.35	Janssens et al., 2022
C2	SLO2	-0.36	Janssens et al., 2022
C2	nmo	-0.36	Janssens et al., 2022
C2	Sod3	-0.37	Janssens et al., 2022
C2	CG43902	-0.37	Janssens et al., 2022
C2	miple1	-0.37	Janssens et al., 2022
C2	Myo81F	-0.37	Janssens et al., 2022
C2	pHCl-1	-0.37	Janssens et al., 2022
C2	kirre	-0.38	Janssens et al., 2022
C2	CG34354	-0.38	Janssens et al., 2022
C2	Hsp70Bc	-0.39	Janssens et al., 2022
C2	Sh	-0.39	Janssens et al., 2022
C2	CG14762	-0.39	Janssens et al., 2022
C2	CG7607	-0.4	Janssens et al., 2022
C2	lncRNA:CR31451	-0.4	Janssens et al., 2022
C2	lncRNA:alphagamma-element:CR32865	-0.4	Janssens et al., 2022
C2	side-III	-0.41	Janssens et al., 2022
C2	CG32982	-0.41	Janssens et al., 2022
C2	beat-IIa	-0.43	Janssens et al., 2022
C2	CG31705	-0.43	Janssens et al., 2022
C2	Gat	-0.44	Janssens et al., 2022
C2	GlcAT-P	-0.45	Janssens et al., 2022
C2	CG8861	-0.46	Janssens et al., 2022
C2	CG44422	-0.47	Janssens et al., 2022
C2	CG15201	-0.48	Janssens et al., 2022
C2	14-3-3zeta	-0.48	Janssens et al., 2022
C2	beat-Ic	-0.48	Janssens et al., 2022
C2	CAH1	-0.49	Janssens et al., 2022
C2	scro	-0.5	Janssens et al., 2022
C2	Pde1c	-0.5	Janssens et al., 2022
C2	Ten-a	-0.5	Janssens et al., 2022
C2	tutl	-0.51	Janssens et al., 2022
C2	CG15765	-0.51	Janssens et al., 2022
C2	CG4577	-0.51	Janssens et al., 2022
C2	CG15209	-0.53	Janssens et al., 2022
C2	dpr1	-0.54	Janssens et al., 2022
C2	hth	-0.54	Janssens et al., 2022
C2	mamo	-0.55	Janssens et al., 2022
C2	nrv2	-0.56	Janssens et al., 2022
C2	Hsp23	-0.57	Janssens et al., 2022
C2	CG42342	-0.57	Janssens et al., 2022
C2	Gs2	-0.59	Janssens et al., 2022
C2	Ptp99A	-0.6	Janssens et al., 2022
C2	Pvf3	-0.6	Janssens et al., 2022
C2	Pkc53E	-0.61	Janssens et al., 2022
C2	jim	-0.62	Janssens et al., 2022
C2	VAChT	-0.63	Janssens et al., 2022
C2	mbl	-0.64	Janssens et al., 2022
C2	CG1552	-0.64	Janssens et al., 2022
C2	CG2269	-0.64	Janssens et al., 2022
C2	klg	-0.66	Janssens et al., 2022
C2	CG9394	-0.66	Janssens et al., 2022
C2	sNPF	-0.68	Janssens et al., 2022
C2	trv	-0.7	Janssens et al., 2022
C2	CG45263	-0.7	Janssens et al., 2022
C2	rdgA	-0.71	Janssens et al., 2022
C2	Stacl	-0.72	Janssens et al., 2022
C2	rad	-0.75	Janssens et al., 2022
C2	jeb	-0.79	Janssens et al., 2022
C2	CG42541	-0.8	Janssens et al., 2022
C2	igl	-0.8	Janssens et al., 2022
C2	lncRNA:CR34335	-0.84	Janssens et al., 2022
C2	CG46448	-0.86	Janssens et al., 2022
C2	Hsp26	-0.88	Janssens et al., 2022
C2	jdp	-0.95	Janssens et al., 2022
C2	CG8369	-0.96	Janssens et al., 2022
C2	bru3	-0.98	Janssens et al., 2022
C2	Cngl	-1	Janssens et al., 2022
C2	Cbp53E	-1	Janssens et al., 2022
C2	heph	-1.1	Janssens et al., 2022
C2	IA-2	-1.1	Janssens et al., 2022
C2	pros	-1.1	Janssens et al., 2022
C2	nAChRalpha6	-1.2	Janssens et al., 2022
C2	Dop2R	-1.2	Janssens et al., 2022
C2	CG31221	-1.3	Janssens et al., 2022
C3	CG14989	2.5	Janssens et al., 2022
C3	Nos	1.8	Janssens et al., 2022
C3	Gad1	1.5	Janssens et al., 2022
C3	jeb	1.2	Janssens et al., 2022
C3	Octbeta1R	1.2	Janssens et al., 2022
C3	Pvf3	1	Janssens et al., 2022
C3	Pka-C3	0.95	Janssens et al., 2022
C3	hbn	0.93	Janssens et al., 2022
C3	Ddc	0.92	Janssens et al., 2022
C3	Bx	0.92	Janssens et al., 2022
C3	Ets65A	0.86	Janssens et al., 2022
C3	CG9896	0.82	Janssens et al., 2022
C3	Dscam2	0.7	Janssens et al., 2022
C3	beat-VII	0.7	Janssens et al., 2022
C3	dpr8	0.66	Janssens et al., 2022
C3	CG2082	0.65	Janssens et al., 2022
C3	GluRIB	0.64	Janssens et al., 2022
C3	Eip63F-1	0.63	Janssens et al., 2022
C3	CG44422	0.6	Janssens et al., 2022
C3	CG10089	0.58	Janssens et al., 2022
C3	cpx	0.56	Janssens et al., 2022
C3	Bacc	0.55	Janssens et al., 2022
C3	CG10384	0.54	Janssens et al., 2022
C3	Hr38	0.54	Janssens et al., 2022
C3	CG4587	0.54	Janssens et al., 2022
C3	CG33639	0.54	Janssens et al., 2022
C3	CG45263	0.51	Janssens et al., 2022
C3	dpr17	0.51	Janssens et al., 2022
C3	CG13698	0.5	Janssens et al., 2022
C3	toy	0.49	Janssens et al., 2022
C3	Eip93F	0.48	Janssens et al., 2022
C3	beat-VI	0.48	Janssens et al., 2022
C3	Bsg	0.46	Janssens et al., 2022
C3	CG32982	0.46	Janssens et al., 2022
C3	Tsp97E	0.46	Janssens et al., 2022
C3	cmpy	0.46	Janssens et al., 2022
C3	Dll	0.45	Janssens et al., 2022
C3	Mmp2	0.44	Janssens et al., 2022
C3	Argk	0.44	Janssens et al., 2022
C3	CG11000	0.43	Janssens et al., 2022
C3	Kif3C	0.43	Janssens et al., 2022
C3	Cngl	0.43	Janssens et al., 2022
C3	Ca-Ma2d	0.42	Janssens et al., 2022
C3	Nckx30C	0.42	Janssens et al., 2022
C3	bol	0.41	Janssens et al., 2022
C3	Rim	0.4	Janssens et al., 2022
C3	ct	0.4	Janssens et al., 2022
C3	Npc2a	0.39	Janssens et al., 2022
C3	CG42540	0.39	Janssens et al., 2022
C3	mtd	0.39	Janssens et al., 2022
C3	flw	0.39	Janssens et al., 2022
C3	Toll-6	0.38	Janssens et al., 2022
C3	CG31324	0.36	Janssens et al., 2022
C3	CG3257	0.36	Janssens et al., 2022
C3	RapGAP1	0.35	Janssens et al., 2022
C3	shakB	0.35	Janssens et al., 2022
C3	CASK	0.35	Janssens et al., 2022
C3	nSyb	0.34	Janssens et al., 2022
C3	scyl	0.34	Janssens et al., 2022
C3	aqz	0.34	Janssens et al., 2022
C3	norpA	0.34	Janssens et al., 2022
C3	Ald1	0.33	Janssens et al., 2022
C3	CadN2	0.32	Janssens et al., 2022
C3	Wdr62	0.32	Janssens et al., 2022
C3	CG9674	0.32	Janssens et al., 2022
C3	slgA	0.32	Janssens et al., 2022
C3	tna	0.32	Janssens et al., 2022
C3	nAChRalpha3	0.31	Janssens et al., 2022
C3	chrb	0.31	Janssens et al., 2022
C3	Chd64	0.31	Janssens et al., 2022
C3	Fas2	0.3	Janssens et al., 2022
C3	Pdk	0.3	Janssens et al., 2022
C3	CG32225	0.29	Janssens et al., 2022
C3	Hex-A	0.29	Janssens et al., 2022
C3	AstA-R1	0.28	Janssens et al., 2022
C3	CG10082	0.28	Janssens et al., 2022
C3	meng	0.28	Janssens et al., 2022
C3	CG30389	0.28	Janssens et al., 2022
C3	mspo	0.27	Janssens et al., 2022
C3	Gapdh2	0.27	Janssens et al., 2022
C3	CG13995	0.27	Janssens et al., 2022
C3	CG45002	0.27	Janssens et al., 2022
C3	Csp	0.27	Janssens et al., 2022
C3	bab2	0.26	Janssens et al., 2022
C3	Syp	0.26	Janssens et al., 2022
C3	SdhD	0.26	Janssens et al., 2022
C3	Dak1	0.26	Janssens et al., 2022
C3	Teh1	0.26	Janssens et al., 2022
C3	hig	0.26	Janssens et al., 2022
C3	VGAT	0.25	Janssens et al., 2022
C3	Pdp1	0.25	Janssens et al., 2022
C3	hbs	0.25	Janssens et al., 2022
C3	VhaM9.7-a	0.25	Janssens et al., 2022
C3	CG32052	0.25	Janssens et al., 2022
C3	HmgD	0.25	Janssens et al., 2022
C3	IscU	0.24	Janssens et al., 2022
C3	lola	0.24	Janssens et al., 2022
C3	Ggamma30A	0.24	Janssens et al., 2022
C3	CG14186	0.24	Janssens et al., 2022
C3	beat-IIIb	0.24	Janssens et al., 2022
C3	bab1	0.23	Janssens et al., 2022
C3	porin	0.23	Janssens et al., 2022
C3	Men	0.23	Janssens et al., 2022
C3	RpL23	0.23	Janssens et al., 2022
C3	shi	0.23	Janssens et al., 2022
C3	levy	0.23	Janssens et al., 2022
C3	Glut4EF	0.22	Janssens et al., 2022
C3	ND-51	0.22	Janssens et al., 2022
C3	stj	0.22	Janssens et al., 2022
C3	CG43737	0.22	Janssens et al., 2022
C3	Vha55	0.22	Janssens et al., 2022
C3	fipi	0.22	Janssens et al., 2022
C3	CG10077	0.22	Janssens et al., 2022
C3	COX5A	0.21	Janssens et al., 2022
C3	RFeSP	0.21	Janssens et al., 2022
C3	CG44837	0.21	Janssens et al., 2022
C3	DopEcR	0.21	Janssens et al., 2022
C3	ND-B14	0.21	Janssens et al., 2022
C3	Rbp6	0.21	Janssens et al., 2022
C3	5-HT2A	0.21	Janssens et al., 2022
C3	Eip63E	0.21	Janssens et al., 2022
C3	Vha68-1	0.21	Janssens et al., 2022
C3	pyd	0.21	Janssens et al., 2022
C3	Ssadh	0.21	Janssens et al., 2022
C3	CG6329	0.21	Janssens et al., 2022
C3	CG10804	0.2	Janssens et al., 2022
C3	Rab3	0.2	Janssens et al., 2022
C3	mt:Cyt-b	0.2	Janssens et al., 2022
C3	Pglym78	0.2	Janssens et al., 2022
C3	CG42450	0.2	Janssens et al., 2022
C3	mtgo	-0.2	Janssens et al., 2022
C3	sta	-0.2	Janssens et al., 2022
C3	Sox102F	-0.2	Janssens et al., 2022
C3	CG42340	-0.2	Janssens et al., 2022
C3	fend	-0.2	Janssens et al., 2022
C3	CG3726	-0.21	Janssens et al., 2022
C3	rho	-0.21	Janssens et al., 2022
C3	CG18467	-0.21	Janssens et al., 2022
C3	Pka-R1	-0.21	Janssens et al., 2022
C3	sbb	-0.21	Janssens et al., 2022
C3	Hsp67Bc	-0.21	Janssens et al., 2022
C3	Hsp70Bc	-0.21	Janssens et al., 2022
C3	Cyp1	-0.21	Janssens et al., 2022
C3	CG32683	-0.22	Janssens et al., 2022
C3	Ktl	-0.22	Janssens et al., 2022
C3	CG1688	-0.22	Janssens et al., 2022
C3	kek1	-0.22	Janssens et al., 2022
C3	jef	-0.22	Janssens et al., 2022
C3	nolo	-0.22	Janssens et al., 2022
C3	CG31808	-0.22	Janssens et al., 2022
C3	RpS29	-0.22	Janssens et al., 2022
C3	Pdcd4	-0.22	Janssens et al., 2022
C3	klar	-0.22	Janssens et al., 2022
C3	CG3662	-0.22	Janssens et al., 2022
C3	RpLP1	-0.22	Janssens et al., 2022
C3	CG1358	-0.23	Janssens et al., 2022
C3	RpS9	-0.23	Janssens et al., 2022
C3	Sytalpha	-0.23	Janssens et al., 2022
C3	RpL17	-0.23	Janssens et al., 2022
C3	Sirup	-0.23	Janssens et al., 2022
C3	Nplp1	-0.23	Janssens et al., 2022
C3	OtopLa	-0.23	Janssens et al., 2022
C3	RpL40	-0.24	Janssens et al., 2022
C3	Pgant9	-0.24	Janssens et al., 2022
C3	nkd	-0.24	Janssens et al., 2022
C3	br	-0.24	Janssens et al., 2022
C3	CG15765	-0.24	Janssens et al., 2022
C3	DIP-lambda	-0.24	Janssens et al., 2022
C3	fax	-0.25	Janssens et al., 2022
C3	CG17816	-0.25	Janssens et al., 2022
C3	nkt	-0.25	Janssens et al., 2022
C3	vvl	-0.25	Janssens et al., 2022
C3	Ccn	-0.25	Janssens et al., 2022
C3	ed	-0.26	Janssens et al., 2022
C3	Pde9	-0.26	Janssens et al., 2022
C3	CG34353	-0.26	Janssens et al., 2022
C3	Imp	-0.26	Janssens et al., 2022
C3	Tl	-0.26	Janssens et al., 2022
C3	acj6	-0.26	Janssens et al., 2022
C3	fne	-0.26	Janssens et al., 2022
C3	Hsp27	-0.26	Janssens et al., 2022
C3	dpr10	-0.26	Janssens et al., 2022
C3	SPR	-0.27	Janssens et al., 2022
C3	futsch	-0.27	Janssens et al., 2022
C3	hdc	-0.27	Janssens et al., 2022
C3	eEF1alpha1	-0.27	Janssens et al., 2022
C3	SKIP	-0.28	Janssens et al., 2022
C3	fz2	-0.28	Janssens et al., 2022
C3	dpr6	-0.28	Janssens et al., 2022
C3	Alk	-0.28	Janssens et al., 2022
C3	spab	-0.28	Janssens et al., 2022
C3	VGlut	-0.28	Janssens et al., 2022
C3	Mp	-0.28	Janssens et al., 2022
C3	Lim1	-0.28	Janssens et al., 2022
C3	dati	-0.28	Janssens et al., 2022
C3	CG10433	-0.29	Janssens et al., 2022
C3	Octbeta3R	-0.29	Janssens et al., 2022
C3	nAChRbeta1	-0.29	Janssens et al., 2022
C3	RpL41	-0.29	Janssens et al., 2022
C3	TM4SF	-0.29	Janssens et al., 2022
C3	Fas3	-0.29	Janssens et al., 2022
C3	bi	-0.3	Janssens et al., 2022
C3	mt:lrRNA	-0.3	Janssens et al., 2022
C3	Fer2LCH	-0.3	Janssens et al., 2022
C3	CG42402	-0.31	Janssens et al., 2022
C3	lncRNA:Hsromega	-0.31	Janssens et al., 2022
C3	14-3-3zeta	-0.31	Janssens et al., 2022
C3	mamo	-0.31	Janssens et al., 2022
C3	Fer1HCH	-0.31	Janssens et al., 2022
C3	CG2852	-0.31	Janssens et al., 2022
C3	side-III	-0.31	Janssens et al., 2022
C3	CG31706	-0.32	Janssens et al., 2022
C3	MtnA	-0.32	Janssens et al., 2022
C3	GluClalpha	-0.32	Janssens et al., 2022
C3	igl	-0.32	Janssens et al., 2022
C3	mgl	-0.32	Janssens et al., 2022
C3	side-II	-0.32	Janssens et al., 2022
C3	CG34355	-0.32	Janssens et al., 2022
C3	ChAT	-0.33	Janssens et al., 2022
C3	CG4409	-0.33	Janssens et al., 2022
C3	CG32521	-0.33	Janssens et al., 2022
C3	pdm3	-0.33	Janssens et al., 2022
C3	vir-1	-0.33	Janssens et al., 2022
C3	jim	-0.33	Janssens et al., 2022
C3	pum	-0.34	Janssens et al., 2022
C3	SLO2	-0.34	Janssens et al., 2022
C3	dpr9	-0.34	Janssens et al., 2022
C3	eag	-0.34	Janssens et al., 2022
C3	CG43902	-0.35	Janssens et al., 2022
C3	lncRNA:alphagamma-element:CR32865	-0.35	Janssens et al., 2022
C3	beat-Ib	-0.35	Janssens et al., 2022
C3	unc-13-4A	-0.36	Janssens et al., 2022
C3	fred	-0.36	Janssens et al., 2022
C3	X11Lbeta	-0.36	Janssens et al., 2022
C3	dpr1	-0.36	Janssens et al., 2022
C3	Myo81F	-0.36	Janssens et al., 2022
C3	Rbfox1	-0.36	Janssens et al., 2022
C3	CG14762	-0.37	Janssens et al., 2022
C3	luna	-0.37	Janssens et al., 2022
C3	beat-IIIc	-0.37	Janssens et al., 2022
C3	eys	-0.37	Janssens et al., 2022
C3	Spn	-0.37	Janssens et al., 2022
C3	nAChRalpha1	-0.38	Janssens et al., 2022
C3	CG34354	-0.38	Janssens et al., 2022
C3	CG42613	-0.38	Janssens et al., 2022
C3	pHCl-1	-0.39	Janssens et al., 2022
C3	kirre	-0.39	Janssens et al., 2022
C3	Octalpha2R	-0.39	Janssens et al., 2022
C3	CG13739	-0.39	Janssens et al., 2022
C3	Gfrl	-0.39	Janssens et al., 2022
C3	CG7781	-0.4	Janssens et al., 2022
C3	wry	-0.4	Janssens et al., 2022
C3	slo	-0.4	Janssens et al., 2022
C3	Ten-a	-0.4	Janssens et al., 2022
C3	Msr-110	-0.41	Janssens et al., 2022
C3	CG7607	-0.42	Janssens et al., 2022
C3	hth	-0.43	Janssens et al., 2022
C3	nmo	-0.44	Janssens et al., 2022
C3	CG31705	-0.44	Janssens et al., 2022
C3	GlcAT-P	-0.47	Janssens et al., 2022
C3	scro	-0.49	Janssens et al., 2022
C3	beat-Ic	-0.5	Janssens et al., 2022
C3	CG6770	-0.5	Janssens et al., 2022
C3	Ace	-0.51	Janssens et al., 2022
C3	CAH1	-0.51	Janssens et al., 2022
C3	CG15209	-0.54	Janssens et al., 2022
C3	Con	-0.54	Janssens et al., 2022
C3	Pde1c	-0.56	Janssens et al., 2022
C3	Hsp23	-0.57	Janssens et al., 2022
C3	CG42342	-0.58	Janssens et al., 2022
C3	nrv2	-0.59	Janssens et al., 2022
C3	tutl	-0.59	Janssens et al., 2022
C3	sNPF	-0.6	Janssens et al., 2022
C3	mbl	-0.6	Janssens et al., 2022
C3	VAChT	-0.64	Janssens et al., 2022
C3	bru1	-0.65	Janssens et al., 2022
C3	klg	-0.65	Janssens et al., 2022
C3	CG1552	-0.66	Janssens et al., 2022
C3	Gs2	-0.66	Janssens et al., 2022
C3	Hsp26	-0.67	Janssens et al., 2022
C3	CG2269	-0.67	Janssens et al., 2022
C3	rdgA	-0.67	Janssens et al., 2022
C3	trv	-0.71	Janssens et al., 2022
C3	CG9394	-0.71	Janssens et al., 2022
C3	stai	-0.71	Janssens et al., 2022
C3	IA-2	-0.74	Janssens et al., 2022
C3	rad	-0.76	Janssens et al., 2022
C3	CG46448	-0.87	Janssens et al., 2022
C3	Cbp53E	-0.94	Janssens et al., 2022
C3	CG31221	-0.94	Janssens et al., 2022
C3	CG8369	-0.96	Janssens et al., 2022
C3	jdp	-1.1	Janssens et al., 2022
C3	bru3	-1.1	Janssens et al., 2022
C3	Dop2R	-1.2	Janssens et al., 2022
C3	nAChRalpha6	-1.2	Janssens et al., 2022
C3	pros	-1.5	Janssens et al., 2022
Chiasm Glia	CG15201	4.4788	Janssens et al., 2022
Chiasm Glia	Obp44a	4.13573	Janssens et al., 2022
Chiasm Glia	wkd	2.35864	Janssens et al., 2022
Chiasm Glia	CG34446	2.01241	Janssens et al., 2022
Chiasm Glia	euc	3.66789	Janssens et al., 2022
Chiasm Glia	lectin-46Cb	2.14038	Janssens et al., 2022
Chiasm Glia	alrm	3.88447	Janssens et al., 2022
Chiasm Glia	fabp	2.80846	Janssens et al., 2022
Chiasm Glia	Irk3	2.87184	Janssens et al., 2022
Chiasm Glia	NimB4	2.45415	Janssens et al., 2022
Chiasm Glia	Tsf1	3.63659	Janssens et al., 2022
Chiasm Glia	Obp18a	3.09038	Janssens et al., 2022
Chiasm Glia	CG32032	3.0007	Janssens et al., 2022
Chiasm Glia	CG34445	1.90968	Janssens et al., 2022
Chiasm Glia	MtnA	3.05051	Janssens et al., 2022
Chiasm Glia	CG3790	2.38238	Janssens et al., 2022
Chiasm Glia	CG1092	1.9424	Janssens et al., 2022
Chiasm Glia	Tsp42Ea	2.43216	Janssens et al., 2022
Chiasm Glia	CG3746	1.41622	Janssens et al., 2022
Chiasm Glia	CG7135	1.84547	Janssens et al., 2022
Chiasm Glia	CG12730	2.36266	Janssens et al., 2022
Chiasm Glia	MRE16	2.00432	Janssens et al., 2022
Chiasm Glia	CG1648	1.81738	Janssens et al., 2022
Chiasm Glia	CG30195	1.13609	Janssens et al., 2022
Chiasm Glia	CG3168	2.2909	Janssens et al., 2022
Chiasm Glia	CG32521	2.04811	Janssens et al., 2022
Chiasm Glia	hoe1	2.22036	Janssens et al., 2022
Chiasm Glia	CG10863	1.97345	Janssens et al., 2022
Chiasm Glia	CG15449	1.83687	Janssens et al., 2022
Chiasm Glia	CG9467	1.91673	Janssens et al., 2022
Chiasm Glia	NimB5	1.42031	Janssens et al., 2022
Chiasm Glia	HDAC6	1.80678	Janssens et al., 2022
Chiasm Glia	CG30197	2.26312	Janssens et al., 2022
Chiasm Glia	Baldspot	1.43356	Janssens et al., 2022
Chiasm Glia	Gabat	1.26251	Janssens et al., 2022
Chiasm Glia	Picot	2.16225	Janssens et al., 2022
Chiasm Glia	CG10527	1.9922	Janssens et al., 2022
Chiasm Glia	MFS9	1.85046	Janssens et al., 2022
Chiasm Glia	AnxB9	2.06161	Janssens et al., 2022
Chiasm Glia	Msr-110	2.13837	Janssens et al., 2022
Chiasm Glia	Npc2a	1.94793	Janssens et al., 2022
Chiasm Glia	CR43468	1.43276	Janssens et al., 2022
Chiasm Glia	CG5758	1.6052	Janssens et al., 2022
Chiasm Glia	CG7509	1.69279	Janssens et al., 2022
Chiasm Glia	Irc	1.62328	Janssens et al., 2022
Chiasm Glia	CG12926	1.6733	Janssens et al., 2022
Chiasm Glia	bnb	2.00206	Janssens et al., 2022
Chiasm Glia	CG10433	1.8127	Janssens et al., 2022
Chiasm Glia	DAT	1.64922	Janssens et al., 2022
Chiasm Glia	CG11426	1.39589	Janssens et al., 2022
Chiasm Glia	CG2852	1.13397	Janssens et al., 2022
Chiasm Glia	Pcyt2	1.685	Janssens et al., 2022
Chiasm Glia	e	1.73939	Janssens et al., 2022
Chiasm Glia	CG7966	1.46547	Janssens et al., 2022
Chiasm Glia	nrv2	1.63742	Janssens et al., 2022
Chiasm Glia	fusl	1.20948	Janssens et al., 2022
Chiasm Glia	CG31676	1.83756	Janssens et al., 2022
Chiasm Glia	Idh	1.39259	Janssens et al., 2022
Chiasm Glia	Gel	1.56325	Janssens et al., 2022
Chiasm Glia	CG15098	1.50226	Janssens et al., 2022
Chiasm Glia	CG15209	1.42999	Janssens et al., 2022
Chiasm Glia	Sirup	1.47513	Janssens et al., 2022
Chiasm Glia	CG42489	1.2674	Janssens et al., 2022
Chiasm Glia	CG9691	1.67308	Janssens et al., 2022
Chiasm Glia	Tsp42Ed	1.49837	Janssens et al., 2022
Chiasm Glia	bdl	1.67394	Janssens et al., 2022
Chiasm Glia	CG13795	0.71842	Janssens et al., 2022
Chiasm Glia	apolpp	1.40244	Janssens et al., 2022
Chiasm Glia	Csas	1.53031	Janssens et al., 2022
Chiasm Glia	MESK2	0.906438	Janssens et al., 2022
Chiasm Glia	CG13631	1.46654	Janssens et al., 2022
Chiasm Glia	ced-6	1.31798	Janssens et al., 2022
Chiasm Glia	Tsp42Ee	1.2111	Janssens et al., 2022
Chiasm Glia	hng3	1.05133	Janssens et al., 2022
Chiasm Glia	GstE2	1.47269	Janssens et al., 2022
Chiasm Glia	CG10960	1.17752	Janssens et al., 2022
Chiasm Glia	RpL37A	0.873188	Janssens et al., 2022
Chiasm Glia	Treh	1.84707	Janssens et al., 2022
Chiasm Glia	CR40469	1.54605	Janssens et al., 2022
Chiasm Glia	Cyp9f2	1.26777	Janssens et al., 2022
Chiasm Glia	CG31663	1.30636	Janssens et al., 2022
Chiasm Glia	CAP	1.32984	Janssens et al., 2022
Chiasm Glia	CG14615	0.62097	Janssens et al., 2022
Chiasm Glia	CG6357	1.33566	Janssens et al., 2022
Chiasm Glia	CR45131	1.186	Janssens et al., 2022
Chiasm Glia	zyd	1.26871	Janssens et al., 2022
Chiasm Glia	SPARC	1.11414	Janssens et al., 2022
Chiasm Glia	CG31690	1.25295	Janssens et al., 2022
Chiasm Glia	CG11275	0.991907	Janssens et al., 2022
Chiasm Glia	Gclm	1.11479	Janssens et al., 2022
Chiasm Glia	RpS20	0.794561	Janssens et al., 2022
Chiasm Glia	CG16743	1.28297	Janssens et al., 2022
Chiasm Glia	CG14696	0.888827	Janssens et al., 2022
Chiasm Glia	edl	1.00837	Janssens et al., 2022
Chiasm Glia	Idgf3	1.12689	Janssens et al., 2022
Chiasm Glia	Aldh	1.42251	Janssens et al., 2022
Chiasm Glia	CDase	1.01068	Janssens et al., 2022
Chiasm Glia	ana	1.06316	Janssens et al., 2022
Chiasm Glia	GstE1	1.06739	Janssens et al., 2022
Chiasm Glia	pAbp	0.742666	Janssens et al., 2022
Chiasm Glia	GstE12	1.08267	Janssens et al., 2022
Chiasm Glia	CG13698	1.24388	Janssens et al., 2022
Chiasm Glia	CG1358	1.26592	Janssens et al., 2022
Chiasm Glia	Cys	1.17456	Janssens et al., 2022
Chiasm Glia	CG17508	1.03863	Janssens et al., 2022
Chiasm Glia	Cyp4g15	0.974838	Janssens et al., 2022
Chiasm Glia	Inx3	1.13837	Janssens et al., 2022
Chiasm Glia	CG2310	0.73532	Janssens et al., 2022
Chiasm Glia	nemy	0.970555	Janssens et al., 2022
Chiasm Glia	CG18598	0.939305	Janssens et al., 2022
Chiasm Glia	CG1146	0.943866	Janssens et al., 2022
Chiasm Glia	Gs2	0.93682	Janssens et al., 2022
Chiasm Glia	shf	0.5721	Janssens et al., 2022
Chiasm Glia	CG9686	1.8858	Janssens et al., 2022
Chiasm Glia	Tctp	0.837177	Janssens et al., 2022
Chiasm Glia	Pdk	1.14434	Janssens et al., 2022
Chiasm Glia	Wwox	1.0474	Janssens et al., 2022
Chiasm Glia	nuf	1.15667	Janssens et al., 2022
Chiasm Glia	Tsp5D	0.94455	Janssens et al., 2022
Chiasm Glia	eEF1alpha1	0.949671	Janssens et al., 2022
Chiasm Glia	GstD2	0.682352	Janssens et al., 2022
Chiasm Glia	RpLP1	0.711074	Janssens et al., 2022
Chiasm Glia	CG13562	0.580366	Janssens et al., 2022
Chiasm Glia	CG5254	1.08057	Janssens et al., 2022
Chiasm Glia	CG32368	1.48265	Janssens et al., 2022
Chiasm Glia	CG42327	0.739152	Janssens et al., 2022
Chiasm Glia	Jheh2	0.961279	Janssens et al., 2022
Chiasm Glia	CG42394	1.05645	Janssens et al., 2022
Chiasm Glia	RpS13	0.711328	Janssens et al., 2022
Chiasm Glia	AdSS	0.920211	Janssens et al., 2022
Chiasm Glia	GstE6	0.854393	Janssens et al., 2022
Chiasm Glia	CG31248	0.982188	Janssens et al., 2022
Chiasm Glia	CG30285	0.957027	Janssens et al., 2022
Chiasm Glia	Ugt35b	1.19045	Janssens et al., 2022
Chiasm Glia	Got1	1.01221	Janssens et al., 2022
Chiasm Glia	CG3091	0.889521	Janssens et al., 2022
Chiasm Glia	mgl	1.24636	Janssens et al., 2022
Chiasm Glia	GILT2	1.0036	Janssens et al., 2022
Chiasm Glia	CG13458	0.63377	Janssens et al., 2022
Chiasm Glia	CR44998	0.633816	Janssens et al., 2022
Chiasm Glia	Elal	0.788147	Janssens et al., 2022
Chiasm Glia	CG31974	0.819282	Janssens et al., 2022
Chiasm Glia	SLC22A	0.777484	Janssens et al., 2022
Chiasm Glia	GstD9	0.771131	Janssens et al., 2022
Chiasm Glia	scrib	1.00227	Janssens et al., 2022
Chiasm Glia	vir-1	1.02858	Janssens et al., 2022
Chiasm Glia	Mdh1	0.925236	Janssens et al., 2022
Chiasm Glia	CR44137	0.7107	Janssens et al., 2022
Chiasm Glia	CG9628	0.718171	Janssens et al., 2022
Chiasm Glia	ogre	0.591955	Janssens et al., 2022
Chiasm Glia	CalpB	0.953349	Janssens et al., 2022
Chiasm Glia	Ugt86Dd	0.978567	Janssens et al., 2022
Chiasm Glia	CG9689	1.14305	Janssens et al., 2022
Chiasm Glia	Syb	0.868703	Janssens et al., 2022
Chiasm Glia	N	1.04448	Janssens et al., 2022
Chiasm Glia	CG14968	0.453184	Janssens et al., 2022
Chiasm Glia	Irk1	0.544651	Janssens et al., 2022
Chiasm Glia	Est-Q	0.711829	Janssens et al., 2022
Chiasm Glia	Gat	0.459009	Janssens et al., 2022
Chiasm Glia	CR45161	0.968085	Janssens et al., 2022
Chiasm Glia	repo	0.821093	Janssens et al., 2022
Chiasm Glia	Vha68-2	0.741611	Janssens et al., 2022
Chiasm Glia	CG30069	0.755319	Janssens et al., 2022
Chiasm Glia	CG12163	0.816374	Janssens et al., 2022
Chiasm Glia	Hexo2	0.888941	Janssens et al., 2022
Chiasm Glia	CG7834	0.850024	Janssens et al., 2022
Chiasm Glia	Ssadh	0.854955	Janssens et al., 2022
Chiasm Glia	rdhB	0.452615	Janssens et al., 2022
Chiasm Glia	GstS1	0.87765	Janssens et al., 2022
Chiasm Glia	Tspo	0.85303	Janssens et al., 2022
Chiasm Glia	CRAT	0.687443	Janssens et al., 2022
Chiasm Glia	CG7607	0.651373	Janssens et al., 2022
Chiasm Glia	CG9394	0.496634	Janssens et al., 2022
Chiasm Glia	RpS11	0.56999	Janssens et al., 2022
Chiasm Glia	CG15890	0.396563	Janssens et al., 2022
Chiasm Glia	Cyp12a4	0.679372	Janssens et al., 2022
Chiasm Glia	RpL13A	0.630944	Janssens et al., 2022
Chiasm Glia	RhoGAP18B	0.727891	Janssens et al., 2022
Chiasm Glia	EbpIII	0.296559	Janssens et al., 2022
Chiasm Glia	Galphai	0.717266	Janssens et al., 2022
Chiasm Glia	RpS15	0.564052	Janssens et al., 2022
Chiasm Glia	CG6115	0.600992	Janssens et al., 2022
Chiasm Glia	CG32407	0.681762	Janssens et al., 2022
Chiasm Glia	CG13707	0.600868	Janssens et al., 2022
Chiasm Glia	CG5001	0.490238	Janssens et al., 2022
Chiasm Glia	CG9629	0.354077	Janssens et al., 2022
Chiasm Glia	RpS10b	0.550657	Janssens et al., 2022
Chiasm Glia	pncr009:3L	0.566151	Janssens et al., 2022
Chiasm Glia	CG31705	0.448721	Janssens et al., 2022
Chiasm Glia	CG43693	0.523064	Janssens et al., 2022
Chiasm Glia	hoe2	0.688675	Janssens et al., 2022
Chiasm Glia	Sod3	1.00186	Janssens et al., 2022
Chiasm Glia	CR45875	0.408004	Janssens et al., 2022
Chiasm Glia	vvl	0.579848	Janssens et al., 2022
Chiasm Glia	Atg3	0.775959	Janssens et al., 2022
Chiasm Glia	myo	0.780979	Janssens et al., 2022
Chiasm Glia	Lac	0.899939	Janssens et al., 2022
Chiasm Glia	RpL17	0.564276	Janssens et al., 2022
Chiasm Glia	ClC-a	0.458994	Janssens et al., 2022
Chiasm Glia	Jheh1	0.64817	Janssens et al., 2022
Chiasm Glia	RpL35	0.570717	Janssens et al., 2022
Chiasm Glia	CG10178	0.378146	Janssens et al., 2022
Chiasm Glia	GILT3	0.875229	Janssens et al., 2022
Chiasm Glia	CG4302	0.686383	Janssens et al., 2022
Chiasm Glia	CG42390	0.377204	Janssens et al., 2022
Chiasm Glia	RpS26	0.512666	Janssens et al., 2022
Chiasm Glia	Cyp28a5	0.410335	Janssens et al., 2022
Chiasm Glia	Rac2	0.686657	Janssens et al., 2022
Chiasm Glia	Arc1	0.617394	Janssens et al., 2022
Chiasm Glia	eEF1beta	0.689548	Janssens et al., 2022
Chiasm Glia	Akap200	0.854089	Janssens et al., 2022
Chiasm Glia	CG14777	0.717753	Janssens et al., 2022
Chiasm Glia	CG4822	0.26174	Janssens et al., 2022
Chiasm Glia	Mtl	0.804692	Janssens et al., 2022
Chiasm Glia	RpS5a	0.567906	Janssens et al., 2022
Chiasm Glia	CG13124	0.76336	Janssens et al., 2022
Chiasm Glia	CR45018	0.509519	Janssens et al., 2022
Chiasm Glia	T48	0.366186	Janssens et al., 2022
Chiasm Glia	CG34423	0.698623	Janssens et al., 2022
Chiasm Glia	Cyp305a1	0.42995	Janssens et al., 2022
Chiasm Glia	ssp7	0.862018	Janssens et al., 2022
Chiasm Glia	Spn88Ea	0.367134	Janssens et al., 2022
Chiasm Glia	opa	0.506026	Janssens et al., 2022
Chiasm Glia	S	0.747288	Janssens et al., 2022
Chiasm Glia	CG31999	0.59408	Janssens et al., 2022
Chiasm Glia	Arf51F	0.708663	Janssens et al., 2022
Chiasm Glia	Sodh-2	0.793197	Janssens et al., 2022
Chiasm Glia	CG7888	0.721835	Janssens et al., 2022
Chiasm Glia	CHKov2	0.290364	Janssens et al., 2022
Chiasm Glia	pnt	0.526393	Janssens et al., 2022
Chiasm Glia	RpL28	0.467557	Janssens et al., 2022
Chiasm Glia	Nep4	0.379201	Janssens et al., 2022
Chiasm Glia	wake	0.747794	Janssens et al., 2022
Chiasm Glia	cib	0.792365	Janssens et al., 2022
Chiasm Glia	AdoR	0.340628	Janssens et al., 2022
Chiasm Glia	CG9220	0.423492	Janssens et al., 2022
Chiasm Glia	Tis11	0.695857	Janssens et al., 2022
Chiasm Glia	Desat1	0.519653	Janssens et al., 2022
Chiasm Glia	CG43341	0.275786	Janssens et al., 2022
Chiasm Glia	AANATL2	0.481886	Janssens et al., 2022
Chiasm Glia	Oatp58Dc	0.371106	Janssens et al., 2022
Chiasm Glia	Ect4	0.611749	Janssens et al., 2022
Chiasm Glia	CG6723	0.404291	Janssens et al., 2022
Chiasm Glia	RpS7	0.432178	Janssens et al., 2022
Chiasm Glia	Lapsyn	0.347376	Janssens et al., 2022
Chiasm Glia	CG4829	0.556221	Janssens et al., 2022
Chiasm Glia	kay	0.727653	Janssens et al., 2022
Chiasm Glia	CG2493	0.519685	Janssens et al., 2022
Chiasm Glia	CG41520	0.533059	Janssens et al., 2022
Chiasm Glia	Cyp6w1	0.477826	Janssens et al., 2022
Chiasm Glia	Ssk	0.905283	Janssens et al., 2022
Chiasm Glia	CG7920	0.594343	Janssens et al., 2022
Chiasm Glia	Frl	0.534265	Janssens et al., 2022
Chiasm Glia	Nap1	0.534161	Janssens et al., 2022
Chiasm Glia	Cyt-b5	0.591492	Janssens et al., 2022
Chiasm Glia	sky	0.389816	Janssens et al., 2022
Chiasm Glia	CG6950	0.637393	Janssens et al., 2022
Chiasm Glia	RpS21	0.504931	Janssens et al., 2022
Chiasm Glia	CG1665	0.460457	Janssens et al., 2022
Chiasm Glia	CG10479	0.299923	Janssens et al., 2022
Chiasm Glia	Mms19	0.631164	Janssens et al., 2022
Chiasm Glia	Mal-A5	0.389666	Janssens et al., 2022
Chiasm Glia	gbb	0.500288	Janssens et al., 2022
Chiasm Glia	CG31235	0.49306	Janssens et al., 2022
Chiasm Glia	tsr	0.618013	Janssens et al., 2022
Chiasm Glia	foxo	0.3887	Janssens et al., 2022
Chiasm Glia	Fdh	0.589281	Janssens et al., 2022
Chiasm Glia	Pkn	0.535154	Janssens et al., 2022
Chiasm Glia	Ids	0.46651	Janssens et al., 2022
Chiasm Glia	CG10361	0.32417	Janssens et al., 2022
Chiasm Glia	Pgm	0.617428	Janssens et al., 2022
Chiasm Glia	RpL18A	0.402097	Janssens et al., 2022
Chiasm Glia	RpL30	0.554018	Janssens et al., 2022
Chiasm Glia	Eno	0.447692	Janssens et al., 2022
Chiasm Glia	CG17896	0.559617	Janssens et al., 2022
Chiasm Glia	Spn27A	0.329535	Janssens et al., 2022
Chiasm Glia	CG5888	0.383956	Janssens et al., 2022
Chiasm Glia	RpLP0	0.463505	Janssens et al., 2022
Chiasm Glia	CG5895	0.733389	Janssens et al., 2022
Chiasm Glia	RpL39	0.453489	Janssens et al., 2022
Chiasm Glia	Sp7	0.516988	Janssens et al., 2022
Chiasm Glia	Xbp1	0.518544	Janssens et al., 2022
Chiasm Glia	yip2	0.380846	Janssens et al., 2022
Chiasm Glia	Hydr1	0.676393	Janssens et al., 2022
Chiasm Glia	axo	0.374896	Janssens et al., 2022
Chiasm Glia	CG12768	0.547628	Janssens et al., 2022
Chiasm Glia	Cyp9c1	0.514375	Janssens et al., 2022
Chiasm Glia	Cyp1	0.295586	Janssens et al., 2022
Chiasm Glia	eEF1gamma	0.583296	Janssens et al., 2022
Chiasm Glia	CG3887	0.556605	Janssens et al., 2022
Chiasm Glia	teq	0.442241	Janssens et al., 2022
Chiasm Glia	AnxB11	0.495059	Janssens et al., 2022
Chiasm Glia	CG6770	0.364292	Janssens et al., 2022
Chiasm Glia	GILT1	0.272265	Janssens et al., 2022
Chiasm Glia	Sar1	0.474477	Janssens et al., 2022
Chiasm Glia	Tsp42Ef	0.410703	Janssens et al., 2022
Chiasm Glia	Usp12-46	0.490103	Janssens et al., 2022
Chiasm Glia	NTPase	0.600188	Janssens et al., 2022
Chiasm Glia	RpL23	0.315389	Janssens et al., 2022
Chiasm Glia	GLaz	0.2631	Janssens et al., 2022
Chiasm Glia	RpS16	0.476131	Janssens et al., 2022
Chiasm Glia	Ctl2	0.530505	Janssens et al., 2022
Chiasm Glia	Taldo	0.607623	Janssens et al., 2022
Chiasm Glia	CG6543	0.510371	Janssens et al., 2022
Chiasm Glia	scro	0.36366	Janssens et al., 2022
Chiasm Glia	EloC	0.462053	Janssens et al., 2022
Chiasm Glia	Gclc	0.611115	Janssens et al., 2022
Chiasm Glia	scyl	0.535328	Janssens et al., 2022
Chiasm Glia	Rpi	0.501281	Janssens et al., 2022
Chiasm Glia	RpL27	0.396411	Janssens et al., 2022
Chiasm Glia	h	0.282198	Janssens et al., 2022
Chiasm Glia	CG17841	0.506069	Janssens et al., 2022
Chiasm Glia	CG5793	0.288348	Janssens et al., 2022
Chiasm Glia	LRP1	0.557966	Janssens et al., 2022
Chiasm Glia	Adi1	0.465575	Janssens et al., 2022
Chiasm Glia	CG9426	0.514346	Janssens et al., 2022
Chiasm Glia	CG8417	0.530719	Janssens et al., 2022
Chiasm Glia	Meltrin	0.522021	Janssens et al., 2022
Chiasm Glia	Rab11	0.414597	Janssens et al., 2022
Chiasm Glia	Rpt2	0.474401	Janssens et al., 2022
Chiasm Glia	Sesn	0.549028	Janssens et al., 2022
Chiasm Glia	RpL32	0.389656	Janssens et al., 2022
Chiasm Glia	Arc42	0.441728	Janssens et al., 2022
Chiasm Glia	CG3164	0.539882	Janssens et al., 2022
Chiasm Glia	dlp	0.375063	Janssens et al., 2022
Chiasm Glia	E23	0.479182	Janssens et al., 2022
Chiasm Glia	RpS12	0.384181	Janssens et al., 2022
Chiasm Glia	CG8312	0.270358	Janssens et al., 2022
Chiasm Glia	Jheh3	0.483546	Janssens et al., 2022
Chiasm Glia	CG3939	0.461816	Janssens et al., 2022
Chiasm Glia	fok	0.504377	Janssens et al., 2022
Chiasm Glia	RpL35A	0.358298	Janssens et al., 2022
Chiasm Glia	LTV1	0.414409	Janssens et al., 2022
Chiasm Glia	Tapdelta	0.551739	Janssens et al., 2022
Chiasm Glia	Sod1	0.350612	Janssens et al., 2022
Chiasm Glia	wal	0.530651	Janssens et al., 2022
Chiasm Glia	Rho1	0.427877	Janssens et al., 2022
Chiasm Glia	RpL10Ab	0.37606	Janssens et al., 2022
Chiasm Glia	eEF5	0.463048	Janssens et al., 2022
Chiasm Glia	Inos	0.565635	Janssens et al., 2022
Chiasm Glia	Pdxk	0.424292	Janssens et al., 2022
Chiasm Glia	CR17025	0.473859	Janssens et al., 2022
Chiasm Glia	spi	0.54162	Janssens et al., 2022
Chiasm Glia	glob1	0.499297	Janssens et al., 2022
Chiasm Glia	mino	0.328592	Janssens et al., 2022
Chiasm Glia	Act5C	0.4039	Janssens et al., 2022
Chiasm Glia	CG8547	0.340576	Janssens et al., 2022
Chiasm Glia	VhaM9.7-b	0.471561	Janssens et al., 2022
Chiasm Glia	Cyp28d1	0.339032	Janssens et al., 2022
Chiasm Glia	Dbi	0.405097	Janssens et al., 2022
Chiasm Glia	CG15118	0.434179	Janssens et al., 2022
Chiasm Glia	Moe	0.504637	Janssens et al., 2022
Chiasm Glia	par-1	0.414675	Janssens et al., 2022
Chiasm Glia	RpS18	0.362802	Janssens et al., 2022
Chiasm Glia	GstE3	0.540777	Janssens et al., 2022
Chiasm Glia	CG6465	0.423087	Janssens et al., 2022
Chiasm Glia	ko	0.255495	Janssens et al., 2022
Chiasm Glia	CG2082	0.483175	Janssens et al., 2022
Chiasm Glia	omd	0.303157	Janssens et al., 2022
Chiasm Glia	CG17271	0.51954	Janssens et al., 2022
Chiasm Glia	CG11791	0.394351	Janssens et al., 2022
Chiasm Glia	kibra	0.506202	Janssens et al., 2022
Chiasm Glia	CG9471	0.466896	Janssens et al., 2022
Chiasm Glia	cathD	0.44012	Janssens et al., 2022
Chiasm Glia	CG16758	0.3913	Janssens et al., 2022
Chiasm Glia	Catsup	0.393076	Janssens et al., 2022
Chiasm Glia	spir	0.491805	Janssens et al., 2022
Chiasm Glia	ine	0.429251	Janssens et al., 2022
Chiasm Glia	CG12338	0.399418	Janssens et al., 2022
Chiasm Glia	Snx1	0.380067	Janssens et al., 2022
Chiasm Glia	PGRP-LA	0.316201	Janssens et al., 2022
Chiasm Glia	bi	0.557337	Janssens et al., 2022
Chiasm Glia	mld	0.407931	Janssens et al., 2022
Chiasm Glia	RpL22	0.257577	Janssens et al., 2022
Chiasm Glia	Idgf4	0.279974	Janssens et al., 2022
Chiasm Glia	poly	0.401523	Janssens et al., 2022
Chiasm Glia	CR42491	0.381096	Janssens et al., 2022
Chiasm Glia	CG9953	0.415714	Janssens et al., 2022
Chiasm Glia	CG31706	0.334185	Janssens et al., 2022
Chiasm Glia	PSR	0.316386	Janssens et al., 2022
Chiasm Glia	Pmm2	0.368763	Janssens et al., 2022
Chiasm Glia	Hnf4	0.338053	Janssens et al., 2022
Chiasm Glia	Cnx99A	0.417414	Janssens et al., 2022
Chiasm Glia	mxt	0.429829	Janssens et al., 2022
Chiasm Glia	bwa	0.353664	Janssens et al., 2022
Chiasm Glia	yps	0.434263	Janssens et al., 2022
Chiasm Glia	CG14141	0.413461	Janssens et al., 2022
Chiasm Glia	Oatp74D	0.359922	Janssens et al., 2022
Chiasm Glia	Shmt2	0.35917	Janssens et al., 2022
Chiasm Glia	Rab9	0.348917	Janssens et al., 2022
Chiasm Glia	cry	0.355367	Janssens et al., 2022
Chiasm Glia	Amph	0.433889	Janssens et al., 2022
Chiasm Glia	CG10311	0.328502	Janssens et al., 2022
Chiasm Glia	CG9331	0.312564	Janssens et al., 2022
Chiasm Glia	cnc	0.450273	Janssens et al., 2022
Chiasm Glia	AnxB10	0.397799	Janssens et al., 2022
Chiasm Glia	CG2004	0.27787	Janssens et al., 2022
Chiasm Glia	Hmu	0.370183	Janssens et al., 2022
Chiasm Glia	shot	0.444326	Janssens et al., 2022
Chiasm Glia	CG10638	0.391381	Janssens et al., 2022
Chiasm Glia	CG11753	0.336371	Janssens et al., 2022
Chiasm Glia	Nph	0.380059	Janssens et al., 2022
Chiasm Glia	Got2	0.411998	Janssens et al., 2022
Chiasm Glia	spri	0.44414	Janssens et al., 2022
Chiasm Glia	Flo1	0.352557	Janssens et al., 2022
Chiasm Glia	MESR3	0.289433	Janssens et al., 2022
Chiasm Glia	vsg	0.261955	Janssens et al., 2022
Chiasm Glia	zfh2	0.464885	Janssens et al., 2022
Chiasm Glia	Chmp1	0.339726	Janssens et al., 2022
Chiasm Glia	CG6180	0.321866	Janssens et al., 2022
Chiasm Glia	janA	0.321301	Janssens et al., 2022
Chiasm Glia	CG30344	0.355207	Janssens et al., 2022
Chiasm Glia	CG15535	0.327753	Janssens et al., 2022
Clock neurons	Pdf	4.37804	Janssens et al., 2022
Clock neurons	AstC	4.20491	Janssens et al., 2022
Clock neurons	CG17777	2.11461	Janssens et al., 2022
Clock neurons	bru3	1.0334	Janssens et al., 2022
Clock neurons	CG18599	1.04445	Janssens et al., 2022
Clock neurons	CG2269	0.941383	Janssens et al., 2022
Clock neurons	bi	0.959636	Janssens et al., 2022
Clock neurons	CG13054	1.05455	Janssens et al., 2022
Clock neurons	tim	0.723253	Janssens et al., 2022
Clock neurons	IA-2	0.748419	Janssens et al., 2022
Clock neurons	7B2	0.68002	Janssens et al., 2022
Clock neurons	vri	0.581128	Janssens et al., 2022
Clock neurons	fax	0.693831	Janssens et al., 2022
Clock neurons	Clk	0.277876	Janssens et al., 2022
Clock neurons	cry	0.871017	Janssens et al., 2022
Clock neurons	Dh44	1.14783	Janssens et al., 2022
Clock neurons	Sytbeta	0.723003	Janssens et al., 2022
Clock neurons	CG7191	1.12516	Janssens et al., 2022
Clock neurons	Dr	0.52992	Janssens et al., 2022
Clock neurons	amon	0.637989	Janssens et al., 2022
Clock neurons	Gpb5	0.866417	Janssens et al., 2022
Clock neurons	Df31	0.582266	Janssens et al., 2022
Clock neurons	Mmp2	0.893591	Janssens et al., 2022
Clock neurons	Tbh	0.518618	Janssens et al., 2022
Clock neurons	CG15537	2.08485	Janssens et al., 2022
Clock neurons	DIP-beta	0.964953	Janssens et al., 2022
Clock neurons	Hipk	0.609777	Janssens et al., 2022
Clock neurons	Rgk2	0.618737	Janssens et al., 2022
Clock neurons	CG6123	0.6553	Janssens et al., 2022
Clock neurons	CG43222	0.583401	Janssens et al., 2022
Clock neurons	VGlut	0.362995	Janssens et al., 2022
Clock neurons	Eip63F-1	0.759981	Janssens et al., 2022
Clock neurons	Nplp1	0.808074	Janssens et al., 2022
Clock neurons	CG32264	0.473472	Janssens et al., 2022
Clock neurons	CG30172	0.41582	Janssens et al., 2022
Clock neurons	Rfx	0.50758	Janssens et al., 2022
Clock neurons	AstC-R2	0.596915	Janssens et al., 2022
Clock neurons	rad	0.602285	Janssens et al., 2022
Clock neurons	cwo	0.557342	Janssens et al., 2022
Clock neurons	Glo1	0.349105	Janssens et al., 2022
Clock neurons	Phm	0.536184	Janssens et al., 2022
Clock neurons	Ac13E	0.560768	Janssens et al., 2022
Clock neurons	nmo	0.426501	Janssens et al., 2022
Clock neurons	CG31760	0.512366	Janssens et al., 2022
Clock neurons	Flo1	0.410265	Janssens et al., 2022
Clock neurons	tsr	0.468266	Janssens et al., 2022
Clock neurons	Pcd	0.465661	Janssens et al., 2022
Clock neurons	oc	0.423808	Janssens et al., 2022
Clock neurons	pros	0.401598	Janssens et al., 2022
Clock neurons	CG13551	0.459649	Janssens et al., 2022
Clock neurons	nrv1	0.344787	Janssens et al., 2022
Clock neurons	CG1275	0.5177	Janssens et al., 2022
Clock neurons	Calr	0.478325	Janssens et al., 2022
Clock neurons	Hsp23	0.570318	Janssens et al., 2022
Clock neurons	CG44837	0.540145	Janssens et al., 2022
Clock neurons	Pdfr	0.624974	Janssens et al., 2022
Clock neurons	Magi	0.305574	Janssens et al., 2022
Clock neurons	CG33169	0.264245	Janssens et al., 2022
Clock neurons	CG13408	0.552205	Janssens et al., 2022
Clock neurons	TkR86C	0.297388	Janssens et al., 2022
Clock neurons	CG18467	0.426039	Janssens et al., 2022
Clock neurons	Rab2	0.365572	Janssens et al., 2022
Clock neurons	brat	0.348722	Janssens et al., 2022
Clock neurons	Cp1	0.326974	Janssens et al., 2022
Clock neurons	CG13248	0.405374	Janssens et al., 2022
Clock neurons	per	0.311916	Janssens et al., 2022
Clock neurons	spab	0.827839	Janssens et al., 2022
Clock neurons	DIP-delta	0.423833	Janssens et al., 2022
Clock neurons	Alk	0.35561	Janssens et al., 2022
Clock neurons	CG42389	0.393405	Janssens et al., 2022
Clock neurons	Rac1	0.360403	Janssens et al., 2022
Clock neurons	CG31475	0.451048	Janssens et al., 2022
Clock neurons	CG31140	0.351413	Janssens et al., 2022
Clock neurons	CtsB1	0.35065	Janssens et al., 2022
Clock neurons	cathD	0.37895	Janssens et al., 2022
Clock neurons	Pvr	0.310355	Janssens et al., 2022
Clock neurons	CR45825	0.252175	Janssens et al., 2022
Clock neurons	Pdi	0.451688	Janssens et al., 2022
Clock neurons	CR31451	0.282223	Janssens et al., 2022
Clock neurons	Cirl	0.372912	Janssens et al., 2022
Clock neurons	RpL10Ab	0.285408	Janssens et al., 2022
Clock neurons	TrissinR	0.467583	Janssens et al., 2022
Clock neurons	Eip93F	0.477668	Janssens et al., 2022
Clock neurons	REPTOR-BP	0.380278	Janssens et al., 2022
Clock neurons	RhoGAPp190	0.354018	Janssens et al., 2022
Clock neurons	CG12290	0.417696	Janssens et al., 2022
Clock neurons	CG43324	0.314584	Janssens et al., 2022
Clock neurons	CG43737	0.357879	Janssens et al., 2022
Clock neurons	Hsp27	0.51138	Janssens et al., 2022
Clock neurons	CG9391	0.311489	Janssens et al., 2022
Clock neurons	RpS13	0.292815	Janssens et al., 2022
Clock neurons	CG44247	0.377331	Janssens et al., 2022
Clock neurons	CG43102	0.31787	Janssens et al., 2022
Clock neurons	Uch	0.284043	Janssens et al., 2022
Clock neurons	CG12163	0.348581	Janssens et al., 2022
Clock neurons	CG43658	0.454253	Janssens et al., 2022
Clock neurons	RpL18A	0.2802	Janssens et al., 2022
Clock neurons	CngB	0.252774	Janssens et al., 2022
Clock neurons	CG5110	0.314503	Janssens et al., 2022
Clock neurons	CG32369	0.403742	Janssens et al., 2022
Clock neurons	Spase22-23	0.306542	Janssens et al., 2022
Clock neurons	CG6184	0.311567	Janssens et al., 2022
Clock neurons	klg	0.442116	Janssens et al., 2022
Clock neurons	VhaAC45	0.308481	Janssens et al., 2022
Clock neurons	Moe	0.289508	Janssens et al., 2022
Clock neurons	Sfxn1-3	0.332374	Janssens et al., 2022
Clock neurons	ap	0.283141	Janssens et al., 2022
Clock neurons	CG5174	0.359523	Janssens et al., 2022
Clock neurons	gce	0.362203	Janssens et al., 2022
Clock neurons	CG34353	0.371555	Janssens et al., 2022
Clock neurons	RpS19a	0.324763	Janssens et al., 2022
Clock neurons	CG32052	0.469779	Janssens et al., 2022
Clock neurons	CG17272	0.330701	Janssens et al., 2022
Clock neurons	beat-IV	0.405581	Janssens et al., 2022
Clock neurons	TMS1	0.310766	Janssens et al., 2022
Clock neurons	Myo81F	0.293554	Janssens et al., 2022
Clock neurons	CG17075	0.254456	Janssens et al., 2022
Clock neurons	CG8613	0.347622	Janssens et al., 2022
Clock neurons	CR42862	0.288807	Janssens et al., 2022
Clock neurons	Tapdelta	0.299049	Janssens et al., 2022
Clock neurons	Dhpr	0.251074	Janssens et al., 2022
Clock neurons	CG8331	0.309432	Janssens et al., 2022
Clock neurons	Hsc70-3	0.328506	Janssens et al., 2022
Clock neurons	poly	0.287849	Janssens et al., 2022
Clock neurons	NFAT	0.300752	Janssens et al., 2022
Clock neurons	Ptpmeg2	0.324162	Janssens et al., 2022
Clock neurons	sli	0.326229	Janssens et al., 2022
Clock neurons	CrebA	0.276755	Janssens et al., 2022
Clock neurons	CG12384	0.266609	Janssens et al., 2022
Clock neurons	Btk29A	0.345977	Janssens et al., 2022
Clock neurons	Sdc	0.272284	Janssens et al., 2022
Clock neurons	Gdi	0.330007	Janssens et al., 2022
Clock neurons	CG32809	0.283473	Janssens et al., 2022
Clock neurons	CG13229	0.309188	Janssens et al., 2022
Clock neurons	CadN2	0.334763	Janssens et al., 2022
Clock neurons	mAChR-B	0.277569	Janssens et al., 2022
Clock neurons	CR44320	0.34286	Janssens et al., 2022
Clock neurons	CG42340	0.378474	Janssens et al., 2022
Clock neurons	twr	0.287191	Janssens et al., 2022
Clock neurons	CG43759	0.338791	Janssens et al., 2022
Clock neurons	Myc	0.265346	Janssens et al., 2022
Clock neurons	CG32485	0.267637	Janssens et al., 2022
Clock neurons	RpL4	0.262665	Janssens et al., 2022
Clock neurons	CG4199	0.251296	Janssens et al., 2022
Clock neurons	CG4577	0.519136	Janssens et al., 2022
Clock neurons	2mit	0.34779	Janssens et al., 2022
Clock neurons	Smox	0.26985	Janssens et al., 2022
Clock neurons	zld	0.506326	Janssens et al., 2022
Clock neurons	CG15236	0.395057	Janssens et al., 2022
Clock neurons	Manf	0.272651	Janssens et al., 2022
Clock neurons	alpha-Spec	0.256165	Janssens et al., 2022
Clock neurons	chn	0.253535	Janssens et al., 2022
Clock neurons	Dop2R	0.359326	Janssens et al., 2022
Clock neurons	CG4629	0.330964	Janssens et al., 2022
Clock neurons	RpL30	0.268132	Janssens et al., 2022
Clock neurons	CG11221	0.363771	Janssens et al., 2022
Clock neurons	CG8909	0.276474	Janssens et al., 2022
Clock neurons	Pis	0.266116	Janssens et al., 2022
Clock neurons	CG5885	0.29216	Janssens et al., 2022
Clock neurons	pdm3	0.423092	Janssens et al., 2022
Clock neurons	Nrt	0.252594	Janssens et al., 2022
Clock neurons	CG8405	0.256344	Janssens et al., 2022
Clock neurons	RpL39	0.26172	Janssens et al., 2022
Clock neurons	ssx	0.298814	Janssens et al., 2022
Clock neurons	CG42394	0.392357	Janssens et al., 2022
Clock neurons	plum	0.260552	Janssens et al., 2022
Clock neurons	CG1504	0.346326	Janssens et al., 2022
Clock neurons	br	0.513016	Janssens et al., 2022
Clock neurons	CG46301	0.306476	Janssens et al., 2022
Clock neurons	Pde8	0.254811	Janssens et al., 2022
Clock neurons	pre-rRNA:CR45845	0.260384	Janssens et al., 2022
Clock neurons	tyf	0.255892	Janssens et al., 2022
Clock neurons	oaf	0.254695	Janssens et al., 2022
Clock neurons	Hsp67Ba	0.252155	Janssens et al., 2022
Clock neurons	CG1648	0.294832	Janssens et al., 2022
Clock neurons	CG12541	0.265147	Janssens et al., 2022
Clock neurons	sr	0.295284	Janssens et al., 2022
Clock neurons	CG12594	0.261881	Janssens et al., 2022
Clock neurons	eys	0.305263	Janssens et al., 2022
Clock neurons	sNPF-R	0.261888	Janssens et al., 2022
Cortex Glia	CG9686	4.22463	Janssens et al., 2022
Cortex Glia	MtnA	3.40033	Janssens et al., 2022
Cortex Glia	wrapper	2.79717	Janssens et al., 2022
Cortex Glia	fabp	2.78355	Janssens et al., 2022
Cortex Glia	CG6218	2.68789	Janssens et al., 2022
Cortex Glia	CG2852	2.38984	Janssens et al., 2022
Cortex Glia	CG40470	2.31648	Janssens et al., 2022
Cortex Glia	CG3270	2.31465	Janssens et al., 2022
Cortex Glia	apolpp	3.40411	Janssens et al., 2022
Cortex Glia	CG15201	3.18452	Janssens et al., 2022
Cortex Glia	CG8369	2.88986	Janssens et al., 2022
Cortex Glia	CG33296	2.776	Janssens et al., 2022
Cortex Glia	MFS9	2.59367	Janssens et al., 2022
Cortex Glia	Obp44a	3.38533	Janssens et al., 2022
Cortex Glia	euc	2.79441	Janssens et al., 2022
Cortex Glia	CG42235	2.65734	Janssens et al., 2022
Cortex Glia	Slc45-1	1.8401	Janssens et al., 2022
Cortex Glia	CG31706	2.28062	Janssens et al., 2022
Cortex Glia	CG42613	1.67207	Janssens et al., 2022
Cortex Glia	CG7997	1.3587	Janssens et al., 2022
Cortex Glia	bnb	2.48595	Janssens et al., 2022
Cortex Glia	zyd	2.27309	Janssens et al., 2022
Cortex Glia	CG5895	2.20192	Janssens et al., 2022
Cortex Glia	CG6356	2.58634	Janssens et al., 2022
Cortex Glia	mnd	2.13327	Janssens et al., 2022
Cortex Glia	nrv2	2.11968	Janssens et al., 2022
Cortex Glia	MRE16	1.87897	Janssens et al., 2022
Cortex Glia	wtrw	2.07132	Janssens et al., 2022
Cortex Glia	CG3940	2.22751	Janssens et al., 2022
Cortex Glia	scramb1	1.65304	Janssens et al., 2022
Cortex Glia	CG15209	2.26663	Janssens et al., 2022
Cortex Glia	CG10433	2.439	Janssens et al., 2022
Cortex Glia	Ugt35b	2.30055	Janssens et al., 2022
Cortex Glia	Irc	2.0868	Janssens et al., 2022
Cortex Glia	CG7607	2.2732	Janssens et al., 2022
Cortex Glia	Invadolysin	2.09129	Janssens et al., 2022
Cortex Glia	CG5758	1.80397	Janssens et al., 2022
Cortex Glia	CR45131	2.30615	Janssens et al., 2022
Cortex Glia	Tsf1	2.34578	Janssens et al., 2022
Cortex Glia	CG30285	1.88895	Janssens et al., 2022
Cortex Glia	CG31248	2.13055	Janssens et al., 2022
Cortex Glia	Csas	1.79545	Janssens et al., 2022
Cortex Glia	Msr-110	1.84239	Janssens et al., 2022
Cortex Glia	CR43259	1.63016	Janssens et al., 2022
Cortex Glia	Oda	1.06405	Janssens et al., 2022
Cortex Glia	CG16758	1.78382	Janssens et al., 2022
Cortex Glia	ana	1.97323	Janssens et al., 2022
Cortex Glia	CG1764	1.56662	Janssens et al., 2022
Cortex Glia	CG11425	1.46068	Janssens et al., 2022
Cortex Glia	CG32521	1.84436	Janssens et al., 2022
Cortex Glia	CDase	1.60013	Janssens et al., 2022
Cortex Glia	mgl	1.86993	Janssens et al., 2022
Cortex Glia	CG42327	1.58262	Janssens et al., 2022
Cortex Glia	Idgf3	1.76235	Janssens et al., 2022
Cortex Glia	santa-maria	1.60273	Janssens et al., 2022
Cortex Glia	CG6287	1.83496	Janssens et al., 2022
Cortex Glia	CG9629	1.22524	Janssens et al., 2022
Cortex Glia	CG4409	1.6941	Janssens et al., 2022
Cortex Glia	egr	1.5548	Janssens et al., 2022
Cortex Glia	CG1552	1.3991	Janssens et al., 2022
Cortex Glia	CG13631	1.3532	Janssens et al., 2022
Cortex Glia	Irk3	1.391	Janssens et al., 2022
Cortex Glia	Cyp12a4	1.53486	Janssens et al., 2022
Cortex Glia	Gel	1.62473	Janssens et al., 2022
Cortex Glia	Dip-B	1.53818	Janssens et al., 2022
Cortex Glia	Pcyt2	1.6584	Janssens et al., 2022
Cortex Glia	Npc2a	1.83568	Janssens et al., 2022
Cortex Glia	Sod3	1.95439	Janssens et al., 2022
Cortex Glia	CG6357	1.92512	Janssens et al., 2022
Cortex Glia	CG8112	1.38058	Janssens et al., 2022
Cortex Glia	Alp4	1.02875	Janssens et al., 2022
Cortex Glia	Dbi	1.56722	Janssens et al., 2022
Cortex Glia	hoe1	1.67906	Janssens et al., 2022
Cortex Glia	myo	1.64599	Janssens et al., 2022
Cortex Glia	Gal	1.03435	Janssens et al., 2022
Cortex Glia	Cyp4ac3	1.17637	Janssens et al., 2022
Cortex Glia	N	2.06806	Janssens et al., 2022
Cortex Glia	GILT2	1.54011	Janssens et al., 2022
Cortex Glia	Akap200	1.46967	Janssens et al., 2022
Cortex Glia	CG32032	1.25587	Janssens et al., 2022
Cortex Glia	CG31663	1.4739	Janssens et al., 2022
Cortex Glia	Fer1HCH	0.937221	Janssens et al., 2022
Cortex Glia	CG31974	1.42175	Janssens et al., 2022
Cortex Glia	Cyp28d1	1.63855	Janssens et al., 2022
Cortex Glia	CG1545	1.45014	Janssens et al., 2022
Cortex Glia	E23	1.52714	Janssens et al., 2022
Cortex Glia	Sirup	1.55893	Janssens et al., 2022
Cortex Glia	ogre	1.37596	Janssens et al., 2022
Cortex Glia	AnxB9	1.47346	Janssens et al., 2022
Cortex Glia	List	1.76115	Janssens et al., 2022
Cortex Glia	CG7888	1.76156	Janssens et al., 2022
Cortex Glia	CG9691	1.82859	Janssens et al., 2022
Cortex Glia	SPARC	1.21685	Janssens et al., 2022
Cortex Glia	EbpIII	1.00329	Janssens et al., 2022
Cortex Glia	CR45161	1.66509	Janssens et al., 2022
Cortex Glia	GILT1	1.3787	Janssens et al., 2022
Cortex Glia	CG10863	1.47991	Janssens et al., 2022
Cortex Glia	CG11407	1.55322	Janssens et al., 2022
Cortex Glia	CG15098	1.53988	Janssens et al., 2022
Cortex Glia	Ugt86Dd	1.67089	Janssens et al., 2022
Cortex Glia	Obp8a	1.0963	Janssens et al., 2022
Cortex Glia	CG14301	1.02956	Janssens et al., 2022
Cortex Glia	CG4615	1.30103	Janssens et al., 2022
Cortex Glia	Cyp4g15	1.32895	Janssens et al., 2022
Cortex Glia	GstE2	1.35998	Janssens et al., 2022
Cortex Glia	Nep4	1.31894	Janssens et al., 2022
Cortex Glia	Picot	1.6668	Janssens et al., 2022
Cortex Glia	CG17508	1.26098	Janssens et al., 2022
Cortex Glia	CG6543	1.28619	Janssens et al., 2022
Cortex Glia	glob1	1.35221	Janssens et al., 2022
Cortex Glia	Cyp9f2	1.34439	Janssens et al., 2022
Cortex Glia	Ddc	1.8264	Janssens et al., 2022
Cortex Glia	CG5404	1.16983	Janssens et al., 2022
Cortex Glia	ced-6	1.40722	Janssens et al., 2022
Cortex Glia	CG14141	1.35856	Janssens et al., 2022
Cortex Glia	Eip71CD	1.46039	Janssens et al., 2022
Cortex Glia	Mal-A5	1.20304	Janssens et al., 2022
Cortex Glia	InR	1.34586	Janssens et al., 2022
Cortex Glia	Tsp42Ee	1.3665	Janssens et al., 2022
Cortex Glia	CG12355	1.32675	Janssens et al., 2022
Cortex Glia	GILT3	1.56458	Janssens et al., 2022
Cortex Glia	Fhos	1.46543	Janssens et al., 2022
Cortex Glia	Aldh	1.42374	Janssens et al., 2022
Cortex Glia	eEF1alpha1	1.31941	Janssens et al., 2022
Cortex Glia	CG5254	1.16268	Janssens et al., 2022
Cortex Glia	CG32407	1.18036	Janssens et al., 2022
Cortex Glia	CR13130	1.01888	Janssens et al., 2022
Cortex Glia	CG14696	1.05099	Janssens et al., 2022
Cortex Glia	Cys	1.20064	Janssens et al., 2022
Cortex Glia	CG8547	1.02252	Janssens et al., 2022
Cortex Glia	Hydr1	1.26408	Janssens et al., 2022
Cortex Glia	GstE6	1.16947	Janssens et al., 2022
Cortex Glia	CLIP-190	1.03291	Janssens et al., 2022
Cortex Glia	fng	1.2646	Janssens et al., 2022
Cortex Glia	CG16743	1.48128	Janssens et al., 2022
Cortex Glia	GlcAT-P	1.27674	Janssens et al., 2022
Cortex Glia	spri	1.41809	Janssens et al., 2022
Cortex Glia	Cyp28a5	1.04447	Janssens et al., 2022
Cortex Glia	Spn43Ab	1.62401	Janssens et al., 2022
Cortex Glia	CG13012	1.0999	Janssens et al., 2022
Cortex Glia	Irk2	1.49039	Janssens et al., 2022
Cortex Glia	Lsd-2	1.36464	Janssens et al., 2022
Cortex Glia	CG11426	0.94227	Janssens et al., 2022
Cortex Glia	Ork1	1.06589	Janssens et al., 2022
Cortex Glia	CG10513	1.67152	Janssens et al., 2022
Cortex Glia	par-1	1.0901	Janssens et al., 2022
Cortex Glia	Est-Q	1.23509	Janssens et al., 2022
Cortex Glia	pyd3	0.960158	Janssens et al., 2022
Cortex Glia	CR44137	1.06798	Janssens et al., 2022
Cortex Glia	GstD9	1.27238	Janssens et al., 2022
Cortex Glia	Oatp58Dc	0.991107	Janssens et al., 2022
Cortex Glia	Dh44-R2	1.15371	Janssens et al., 2022
Cortex Glia	CR17025	1.12255	Janssens et al., 2022
Cortex Glia	Inx3	1.05539	Janssens et al., 2022
Cortex Glia	Fer2LCH	0.733172	Janssens et al., 2022
Cortex Glia	goe	0.91431	Janssens et al., 2022
Cortex Glia	Tsp42Ea	1.11633	Janssens et al., 2022
Cortex Glia	Ptr	0.758809	Janssens et al., 2022
Cortex Glia	CG13890	0.916741	Janssens et al., 2022
Cortex Glia	Oatp33Ea	0.641619	Janssens et al., 2022
Cortex Glia	CG4829	1.19472	Janssens et al., 2022
Cortex Glia	Syx4	0.771592	Janssens et al., 2022
Cortex Glia	COQ7	1.00773	Janssens et al., 2022
Cortex Glia	Hexo2	1.18241	Janssens et al., 2022
Cortex Glia	yin	0.829168	Janssens et al., 2022
Cortex Glia	bdl	0.985897	Janssens et al., 2022
Cortex Glia	CG30069	0.973734	Janssens et al., 2022
Cortex Glia	GLaz	1.25925	Janssens et al., 2022
Cortex Glia	mfas	1.06374	Janssens et al., 2022
Cortex Glia	CG31999	0.823379	Janssens et al., 2022
Cortex Glia	CG13458	0.687344	Janssens et al., 2022
Cortex Glia	GstE12	1.09867	Janssens et al., 2022
Cortex Glia	CG12926	1.00724	Janssens et al., 2022
Cortex Glia	CG4302	0.968117	Janssens et al., 2022
Cortex Glia	Mdh1	1.06074	Janssens et al., 2022
Cortex Glia	Lamp1	0.804699	Janssens et al., 2022
Cortex Glia	Idh	1.12955	Janssens et al., 2022
Cortex Glia	CG10550	0.826823	Janssens et al., 2022
Cortex Glia	Inx2	0.86025	Janssens et al., 2022
Cortex Glia	CD98hc	0.935968	Janssens et al., 2022
Cortex Glia	Jheh3	0.850463	Janssens et al., 2022
Cortex Glia	CG4301	0.831362	Janssens et al., 2022
Cortex Glia	CG31100	0.619175	Janssens et al., 2022
Cortex Glia	Sesn	1.2727	Janssens et al., 2022
Cortex Glia	CR43334	1.49661	Janssens et al., 2022
Cortex Glia	CG5793	1.03606	Janssens et al., 2022
Cortex Glia	GstE1	1.06727	Janssens et al., 2022
Cortex Glia	CG12484	1.15412	Janssens et al., 2022
Cortex Glia	aay	1.18562	Janssens et al., 2022
Cortex Glia	Gabat	0.866919	Janssens et al., 2022
Cortex Glia	CG15412	0.585477	Janssens et al., 2022
Cortex Glia	CG13255	0.873898	Janssens et al., 2022
Cortex Glia	CG17896	1.12835	Janssens et al., 2022
Cortex Glia	CG11594	0.655244	Janssens et al., 2022
Cortex Glia	CG9507	1.33712	Janssens et al., 2022
Cortex Glia	CG3091	0.776339	Janssens et al., 2022
Cortex Glia	CG16700	0.624318	Janssens et al., 2022
Cortex Glia	CG9689	0.856335	Janssens et al., 2022
Cortex Glia	Elal	0.898224	Janssens et al., 2022
Cortex Glia	Cyp6w1	0.763908	Janssens et al., 2022
Cortex Glia	CG1146	0.766111	Janssens et al., 2022
Cortex Glia	CG7834	0.950407	Janssens et al., 2022
Cortex Glia	CG3168	1.18671	Janssens et al., 2022
Cortex Glia	MYPT-75D	1.06865	Janssens et al., 2022
Cortex Glia	tkv	1.06941	Janssens et al., 2022
Cortex Glia	CG10208	0.751647	Janssens et al., 2022
Cortex Glia	gb	0.852922	Janssens et al., 2022
Cortex Glia	CG3328	0.703662	Janssens et al., 2022
Cortex Glia	Reg-5	0.591123	Janssens et al., 2022
Cortex Glia	CG7781	0.71486	Janssens et al., 2022
Cortex Glia	Jheh2	0.859528	Janssens et al., 2022
Cortex Glia	CG16953	0.981532	Janssens et al., 2022
Cortex Glia	axo	0.858617	Janssens et al., 2022
Cortex Glia	Npc2b	0.927921	Janssens et al., 2022
Cortex Glia	teq	0.841691	Janssens et al., 2022
Cortex Glia	Zasp52	0.68783	Janssens et al., 2022
Cortex Glia	Gat	0.573782	Janssens et al., 2022
Cortex Glia	CG10311	0.800477	Janssens et al., 2022
Cortex Glia	Tsp5D	0.696691	Janssens et al., 2022
Cortex Glia	zfh2	1.10931	Janssens et al., 2022
Cortex Glia	DNaseII	1.18183	Janssens et al., 2022
Cortex Glia	CG14687	0.569562	Janssens et al., 2022
Cortex Glia	aop	1.01806	Janssens et al., 2022
Cortex Glia	CG1468	1.12224	Janssens et al., 2022
Cortex Glia	Spn27A	0.664357	Janssens et al., 2022
Cortex Glia	ClC-a	0.725782	Janssens et al., 2022
Cortex Glia	CG3902	0.806509	Janssens et al., 2022
Cortex Glia	CG10660	0.5643	Janssens et al., 2022
Cortex Glia	repo	0.932281	Janssens et al., 2022
Cortex Glia	CG42394	0.989651	Janssens et al., 2022
Cortex Glia	Treh	1.3228	Janssens et al., 2022
Cortex Glia	AOX3	0.574126	Janssens et al., 2022
Cortex Glia	CR31044	1.02517	Janssens et al., 2022
Cortex Glia	CG17224	0.693851	Janssens et al., 2022
Cortex Glia	CG18622	0.768395	Janssens et al., 2022
Cortex Glia	CG12730	0.851635	Janssens et al., 2022
Cortex Glia	CG6723	1.24037	Janssens et al., 2022
Cortex Glia	betaTub97EF	0.813901	Janssens et al., 2022
Cortex Glia	Desat1	0.753229	Janssens et al., 2022
Cortex Glia	CG13124	0.907252	Janssens et al., 2022
Cortex Glia	foxo	0.830999	Janssens et al., 2022
Cortex Glia	CG34136	0.80234	Janssens et al., 2022
Cortex Glia	RpLP1	0.699227	Janssens et al., 2022
Cortex Glia	GstD1	1.42133	Janssens et al., 2022
Cortex Glia	l(1)G0193	0.973355	Janssens et al., 2022
Cortex Glia	Vha68-2	0.734211	Janssens et al., 2022
Cortex Glia	CG42390	0.634335	Janssens et al., 2022
Cortex Glia	Zip71B	0.694308	Janssens et al., 2022
Cortex Glia	CG1213	0.473203	Janssens et al., 2022
Cortex Glia	Orct	0.711728	Janssens et al., 2022
Cortex Glia	kibra	0.93679	Janssens et al., 2022
Cortex Glia	CR44107	0.990582	Janssens et al., 2022
Cortex Glia	CR43488	0.747929	Janssens et al., 2022
Cortex Glia	CG10960	0.912025	Janssens et al., 2022
Cortex Glia	Lapsyn	0.684281	Janssens et al., 2022
Cortex Glia	ImpL2	1.1117	Janssens et al., 2022
Cortex Glia	CG8312	0.942483	Janssens et al., 2022
Cortex Glia	sev	0.561489	Janssens et al., 2022
Cortex Glia	Ssk	1.04513	Janssens et al., 2022
Cortex Glia	Cyp6v1	0.499568	Janssens et al., 2022
Cortex Glia	NFAT	0.852722	Janssens et al., 2022
Cortex Glia	pncr009:3L	0.627121	Janssens et al., 2022
Cortex Glia	Galphai	0.744335	Janssens et al., 2022
Cortex Glia	Pkn	0.972315	Janssens et al., 2022
Cortex Glia	RpL41	0.740881	Janssens et al., 2022
Cortex Glia	Tis11	0.619155	Janssens et al., 2022
Cortex Glia	pyd	1.07593	Janssens et al., 2022
Cortex Glia	SLC22A	0.763315	Janssens et al., 2022
Cortex Glia	pbl	0.71777	Janssens et al., 2022
Cortex Glia	CG13397	0.596911	Janssens et al., 2022
Cortex Glia	vvl	1.28328	Janssens et al., 2022
Cortex Glia	CG10669	0.622851	Janssens et al., 2022
Cortex Glia	GstD3	0.567382	Janssens et al., 2022
Cortex Glia	by	0.541751	Janssens et al., 2022
Cortex Glia	CG14945	1.07222	Janssens et al., 2022
Cortex Glia	CG2493	0.708067	Janssens et al., 2022
Cortex Glia	Mtl	0.841437	Janssens et al., 2022
Cortex Glia	CG9331	0.746251	Janssens et al., 2022
Cortex Glia	Jheh1	0.675207	Janssens et al., 2022
Cortex Glia	CG10512	0.778273	Janssens et al., 2022
Cortex Glia	shg	0.727582	Janssens et al., 2022
Cortex Glia	CG16947	0.628899	Janssens et al., 2022
Cortex Glia	Rac2	0.610231	Janssens et al., 2022
Cortex Glia	FASN1	0.823981	Janssens et al., 2022
Cortex Glia	CG13707	0.74279	Janssens et al., 2022
Cortex Glia	Proc-R	0.657077	Janssens et al., 2022
Cortex Glia	Sin3A	0.826113	Janssens et al., 2022
Cortex Glia	loco	0.558078	Janssens et al., 2022
Cortex Glia	Hnf4	0.689589	Janssens et al., 2022
Cortex Glia	D2hgdh	0.721515	Janssens et al., 2022
Cortex Glia	fog	0.655701	Janssens et al., 2022
Cortex Glia	CG15111	0.817576	Janssens et al., 2022
Cortex Glia	SPR	1.11617	Janssens et al., 2022
Cortex Glia	CG13315	0.690418	Janssens et al., 2022
Cortex Glia	26-29-p	0.831193	Janssens et al., 2022
Cortex Glia	CG12512	0.594866	Janssens et al., 2022
Cortex Glia	CG43313	0.552284	Janssens et al., 2022
Cortex Glia	bru2	0.725133	Janssens et al., 2022
Cortex Glia	Tsp42Ef	0.689497	Janssens et al., 2022
Cortex Glia	LManII	0.56876	Janssens et al., 2022
Cortex Glia	PGRP-LA	0.53594	Janssens et al., 2022
Cortex Glia	CG1537	0.514037	Janssens et al., 2022
Cortex Glia	h	0.756155	Janssens et al., 2022
Cortex Glia	CR40469	1.08449	Janssens et al., 2022
Cortex Glia	CG12338	0.73697	Janssens et al., 2022
Cortex Glia	CG5618	0.849977	Janssens et al., 2022
Cortex Glia	LRP1	0.887389	Janssens et al., 2022
Cortex Glia	Cyp305a1	0.465683	Janssens et al., 2022
Cortex Glia	SoxN	0.949432	Janssens et al., 2022
Cortex Glia	CR45875	0.414293	Janssens et al., 2022
Cortex Glia	Ssadh	0.768848	Janssens et al., 2022
Cortex Glia	how	0.423967	Janssens et al., 2022
Cortex Glia	mino	0.625308	Janssens et al., 2022
Cortex Glia	Cyp6a17	0.604897	Janssens et al., 2022
Cortex Glia	RpL22	0.772904	Janssens et al., 2022
Cortex Glia	CalpB	0.719309	Janssens et al., 2022
Cortex Glia	CG12560	0.543636	Janssens et al., 2022
Cortex Glia	Idgf6	0.719767	Janssens et al., 2022
Cortex Glia	CG14688	0.814029	Janssens et al., 2022
Cortex Glia	Ugt35a	0.494341	Janssens et al., 2022
Cortex Glia	CG17839	0.89294	Janssens et al., 2022
Cortex Glia	Got1	0.814545	Janssens et al., 2022
Cortex Glia	noc	0.835964	Janssens et al., 2022
Cortex Glia	moody	0.469653	Janssens et al., 2022
Cortex Glia	CR46194	0.547987	Janssens et al., 2022
Cortex Glia	CG7737	0.704802	Janssens et al., 2022
Cortex Glia	GstE3	0.544852	Janssens et al., 2022
Cortex Glia	Pino	0.810995	Janssens et al., 2022
Cortex Glia	CG32369	0.703194	Janssens et al., 2022
Cortex Glia	Ctr1B	0.427333	Janssens et al., 2022
Cortex Glia	CG32195	0.577021	Janssens et al., 2022
Cortex Glia	GEFmeso	0.77071	Janssens et al., 2022
Cortex Glia	CAP	0.758325	Janssens et al., 2022
Cortex Glia	CG9467	0.714553	Janssens et al., 2022
Cortex Glia	CG3097	0.460314	Janssens et al., 2022
[truncated: 20,676 more rows]
